# Supplementary material for: Paired Transcriptomic Analyses of Atheromatous and Control Vessels Reveal Novel Autophagy and Immunoregulatory Genes in Peripheral Artery Disease
Source: Cells. 2024 Jul 28;13(15):1269. doi: 10.3390/cells13151269 (PMC11312159; doi:10.3390/cells13151269)
Supplement: Supplementary file 1 [file cells-13-01269-s001.zip]

Archive with 11 entries (11 files):
- Supplementary_revised/Differentially expressed genes_PAD_Fulllist.xlsx
- Supplementary_revised/Supplementary figure 1.pdf
- Supplementary_revised/Supplementary figure 2.pdf
- Supplementary_revised/Supplementary table 1.pdf
- Supplementary_revised/Supplementary table 2.pdf
- Supplementary_revised/Supplementary table 3.pdf
- Supplementary_revised/Supplementary table 4.pdf
- Supplementary_revised/Supplementary table 5.pdf
- Supplementary_revised/Supplementary table 6.pdf
- Supplementary_revised/Supplementary table 7.pdf
- Supplementary_revised/Supplementary table 8.pdf
