# Supplementary material for: Paired Transcriptomic Analyses of Atheromatous and Control Vessels Reveal Novel Autophagy and Immunoregulatory Genes in Peripheral Artery Disease
Source: Cells. 2024 Jul 28;13(15):1269. doi: 10.3390/cells13151269 (PMC11312159; doi:10.3390/cells13151269)
Supplement: Supplementary file 1 [file cells-13-01269-s001.zip › Supplementary_revised/Differentially expressed genes_PAD_Fulllist.xlsx]

## Sheet: README
	MedGenome Labs Pvt. Ltd., 3rd Floor, Narayana Netralaya Building,Bangalore – 560 099, India www.medgenome.com
Transcriptome Analysis Report
Client Name	Dr. Arkashubra Ghosh
Institute	Narayana Nethralaya
Location	Bangalore
Comparison1.DEG.upreg	DEseq2 results for downgulated genes
EnsemblID	EnsemblID
Genename	Genename
Genetype	Genetype
baseMean	baseMean
log2FoldChange	log2FoldChange
lfcSE	lfcSE
stat	stat
pvalue	pvalue
padj	padj
BP	GO annotation for biological process
Category	GO category
Term	GO term
PValue	p-value
Genes	Gene invlolved in the process
Fold Enrichment	Fold enrichment of the term
CC	GO annotation for Cellular component
Category	GO category
Term	GO term
PValue	p-value
Genes	Gene invlolved in the process
Fold Enrichment	Fold enrichment of the term
MF	GO annotation for Molecular Function
Category	GO category
Term	GO term
PValue	p-value
Genes	Gene invlolved in the process
Fold Enrichment	Fold enrichment of the term
Pathway	GO annotation for Pathways
Category	GO category
Term	KEGG/Reactome ID
PValue	p-value
Genes	Gene invlolved in the process
Fold Enrichment	Fold enrichment of the term

## Sheet: comparison1.DEG.downreg
EnsemblID	Genename	Genetype	baseMean	log2FoldChange	lfcSE	stat	pvalue	padj	NC1	NC2	NC3	NC4	NC5	NC6	NC9	NC10	NC11	ATH1	ATH2	ATH3	ATH4	ATH5	ATH6	ATH9	ATH10	ATH11
ENSG00000243199	RP11-408P14.1	pseudogene	484.027	-0.688423	0.20103	-3.42448	0.000615988	0.999961	680.386	975.242	938.977	325.955	584.878	1008.45	313.81	437.57	524.401	220.837	289.845	336.582	186.328	314.898	187.329	385.493	419.124	582.384
ENSG00000118007	STAG1	protein_coding	383.676	-0.638967	0.21318	-2.99732	0.00272368	0.999961	1227.61	368.852	312.233	433.231	348.503	643.089	233.325	465.865	614.847	182.43	374.289	99.8888	367.363	136.715	271.237	199.255	462.766	164.674
ENSG00000271721	RP11-337C18.9	antisense	138.941	-0.629354	0.201736	-3.11969	0.00181043	0.999961	53.7147	85.3128	339.581	53.6382	354.563	261.394	324.379	295.082	287.781	0	31.9515	34.7439	110.103	41.4681	3.25224	163.209	29.6433	31.1274
ENSG00000129128	SPCS3	protein_coding	381.429	-0.622063	0.209844	-2.9644	0.00303274	0.999961	669.196	417.364	210.814	569.39	175.767	790.124	308.12	542.667	858.776	344.286	253.33	252.979	274.199	287.685	258.228	375.48	81.5192	195.802
ENSG00000244479		antisense	148.729	-0.618149	0.217906	-2.83677	0.00455724	0.999961	82.8102	177.317	178.907	181.545	168.695	503.481	218.692	138.446	292.349	41.1497	28.5281	77.0881	5.29341	173.648	57.2394	102.13	179.507	70.2878
ENSG00000164379	FOXQ1	protein_coding	492.286	-0.616318	0.216414	-2.84787	0.00440131	0.999961	2044.52	309.468	534.442	757.123	416.183	850.274	404.864	486.076	200.076	160.484	337.773	264.922	267.847	636.924	280.343	300.384	375.482	233.958
ENSG00000152700	SAR1B	protein_coding	962.498	-0.612385	0.186073	-3.2911	0.000997967	0.999961	616.6	1235.36	1034.7	1282.16	774.787	1771.09	1154.43	1394.56	1744.96	644.679	338.914	703.564	674.38	442.542	532.717	844.078	980.701	1154.73
ENSG00000138592	USP8	protein_coding	1346.74	-0.608379	0.195437	-3.11292	0.00185247	0.999961	4020.77	1461.19	1373.14	1152.19	1433.41	1729.51	1353.61	1097.46	1927.68	334.684	945.992	988.03	661.676	1287.45	1406.92	1102.41	859.657	1105.53
ENSG00000134452	FBXO18	protein_coding	518.112	-0.607746	0.196897	-3.08662	0.00202446	0.999961	1143.68	1129.98	573.186	366.184	622.254	666.852	488.601	563.889	438.524	267.473	175.733	423.441	379.008	319.434	697.28	324.414	452.884	293.2
ENSG00000123485	HJURP	protein_coding	555.15	-0.606091	0.203634	-2.97637	0.00291684	0.999961	293.193	797.925	903.651	1155.28	647.508	940.128	946.309	361.778	439.437	230.438	223.66	567.846	489.111	443.838	470.274	372.476	531.11	178.732
ENSG00000112242	E2F3	protein_coding	592.632	-0.604401	0.185674	-3.25517	0.00113325	0.999961	548.338	761.124	412.512	653.973	416.183	989.14	1165.81	918.593	891.665	484.195	236.213	591.732	453.116	597.4	321.972	329.421	341.722	554.269
ENSG00000163131	CTSS	protein_coding	623.693	-0.593759	0.205351	-2.89143	0.00383492	0.999961	536.028	488.458	536.721	277.474	834.386	910.424	1201.58	1260.16	1231.52	234.553	413.087	424.527	310.194	318.786	638.74	859.098	372.189	378.55
ENSG00000185129	PURA	protein_coding	358.154	-0.593073	0.209194	-2.83504	0.00458195	0.999961	740.815	280.194	513.93	395.066	137.381	470.064	626.808	521.446	527.142	437.559	118.677	146.576	122.807	224.835	250.422	274.351	237.97	420.722
ENSG00000132842	AP3B1	protein_coding	606.079	-0.588003	0.195638	-3.00557	0.00265082	0.999961	847.126	1047.17	684.861	783.942	472.751	388.378	943.057	983.268	796.651	888.834	306.962	579.789	283.727	295.46	303.759	258.33	429.829	615.52
ENSG00000104447	TRPS1	protein_coding	868.273	-0.588001	0.212706	-2.76439	0.00570302	0.999961	1131.37	961.023	1397.07	878.84	897.015	1727.28	1163.37	895.35	1247.05	196.147	733.743	437.556	844.828	361.55	92.3636	1026.31	1023.52	614.516
ENSG00000102897	LYRM1	protein_coding	252.043	-0.583067	0.201141	-2.8988	0.00374591	0.999961	963.508	78.6216	135.605	479.649	232.335	186.392	631.686	709.408	235.707	50.7513	89.0077	125.947	83.6359	4.53557	0.650448	106.136	84.8129	338.385
ENSG00000110172	CHORDC1	protein_coding	180.145	-0.581467	0.215553	-2.69755	0.00698508	0.999961	467.766	151.388	264.372	215.584	209.102	239.859	194.302	168.762	246.67	68.5829	75.3142	144.404	29.6431	137.363	239.365	48.0614	175.39	166.682
ENSG00000044459	CNTLN	protein_coding	409.957	-0.576608	0.21783	-2.64705	0.00811972	0.999961	768.792	453.329	562.93	446.641	555.584	477.49	586.972	463.844	654.131	299.021	148.346	448.414	253.025	352.479	9.10627	276.353	255.262	367.505
ENSG00000167969	ECI1	protein_coding	349.661	-0.56978	0.217573	-2.6188	0.00882405	0.999961	520.361	627.3	727.023	257.876	528.31	829.481	251.211	558.836	183.632	213.979	94.7133	69.4878	82.5772	276.67	8.45582	410.525	426.535	226.929
ENSG00000163535	SGOL2	protein_coding	307.045	-0.566163	0.219116	-2.58385	0.00977043	0.999961	913.15	300.268	194.861	115.528	210.112	576.256	461.773	575.005	450.4	198.89	44.5038	67.3163	444.646	135.419	102.771	336.43	215.738	183.752
ENSG00000116678	LEPR	protein_coding	165.763	-0.563519	0.216	-2.60888	0.00908388	0.999961	97.3579	230.01	413.651	254.781	237.386	109.904	327.631	384.01	99.5814	2.74331	28.5281	134.633	107.986	44.0598	120.983	53.0678	100.458	236.97
ENSG00000090487	SPG21	protein_coding	466.978	-0.557522	0.218919	-2.5467	0.0108747	0.999961	2014.3	495.985	910.489	278.506	210.112	539.126	478.845	594.205	303.312	183.802	340.055	314.867	199.032	24.6217	609.469	259.331	307.138	342.402
ENSG00000135205	CCDC146	protein_coding	118.981	-0.556807	0.208423	-2.67153	0.00755074	0.999961	330.122	136.333	52.4186	248.592	221.223	163.371	129.264	124.298	222.003	78.1845	0	46.6871	94.2227	84.88	2.60179	61.078	106.222	40.1644
ENSG00000163041	H3F3A	protein_coding	64.7336	-0.553807	0.201769	-2.74476	0.00605547	0.999961	19.024	7.5276	377.186	82.5202	216.173	28.2187	51.2178	15.1583	123.335	15.0882	23.9636	36.9154	11.6455	13.6067	8.45582	38.0486	37.8776	59.2425
ENSG00000144848	ATG3	protein_coding	1060.29	-0.550525	0.163102	-3.37534	0.000737248	0.999961	1407.77	1215.29	976.582	834.486	1282.89	1087.16	1217.84	1916.01	1752.27	444.417	801.069	890.313	712.493	1057.44	581.5	777.994	988.935	1140.67
ENSG00000129680	MAP7D3	protein_coding	73.3346	-0.545499	0.171607	-3.17877	0.00147904	0.999961	472.242	194.881	145.86	48.4806	194.959	167.084	3.25192	1.01055	4.56796	6.85829	4.5645	2.17149	3.17605	2.59176	2.60179	3.00384	2.47028	60.2466
ENSG00000139668	WDFY2	protein_coding	223.505	-0.544856	0.200031	-2.72386	0.00645238	0.999961	378.241	322.85	410.233	175.355	240.416	277.731	166.661	294.071	274.991	94.6444	87.8665	144.404	128.101	244.273	96.2662	214.274	303.021	169.695
ENSG00000181938	GINS3	protein_coding	462.658	-0.54356	0.209756	-2.59139	0.00955901	0.999961	262.978	367.18	784	749.903	492.954	995.823	648.758	553.783	493.339	89.1577	336.632	547.217	195.856	173	264.732	490.627	405.949	475.949
ENSG00000151461	UPF2	protein_coding	237.317	-0.543168	0.208997	-2.59893	0.00935162	0.999961	61.5481	494.312	480.884	442.515	319.208	556.205	485.349	310.24	60.297	21.9465	260.176	48.8586	104.81	75.8088	2.60179	188.241	67.521	291.192
ENSG00000267023	LRRC37A16P	pseudogene	435.233	-0.542804	0.215127	-2.52318	0.01163	0.999961	1120.18	466.711	390.861	282.632	474.772	858.443	573.151	644.733	308.794	91.901	96.9955	246.465	186.328	347.295	639.39	336.43	384.54	384.574
ENSG00000197238	HIST1H4J	protein_coding	56.1439	-0.541527	0.183584	-2.94976	0.00318022	0.999961	4.47623	68.5848	45.5814	210.427	131.32	158.173	39.836	61.6438	158.051	4.11497	36.516	52.1159	4.23473	27.2134	0	4.00512	3.29371	1.00411
ENSG00000100418	DESI1	protein_coding	966.961	-0.541418	0.204021	-2.65374	0.00796045	0.999961	1901.28	1185.18	1108.77	1463.7	1291.98	1311.43	1000.78	1122.72	655.045	773.615	115.254	524.416	655.324	1408.62	852.737	631.807	750.965	651.668
ENSG00000164938	TP53INP1	protein_coding	909.969	-0.540228	0.170273	-3.17271	0.00151021	0.999961	795.649	1502.17	921.884	1001.59	788.929	1606.98	1095.9	972.152	1353.94	423.842	543.175	729.622	919.995	753.553	434.499	1020.3	937.883	577.364
ENSG00000142396	ERVK3-1	processed_transcript	495.134	-0.539504	0.216474	-2.49224	0.0126941	0.999961	415.17	1090.67	1018.74	419.822	312.137	911.167	565.834	587.132	532.624	285.305	123.241	649.277	525.106	128.94	83.9077	487.623	359.014	416.706
ENSG00000185658	BRWD1	protein_coding	469.047	-0.53552	0.2121	-2.52484	0.0115751	0.999961	854.959	342.088	301.977	363.089	552.553	798.292	535.754	669.997	1020.48	500.655	132.37	478.815	376.891	329.801	91.7131	573.733	285.729	233.958
ENSG00000176681	LRRC37A	protein_coding	27.9484	-0.52804	0.167897	-3.14503	0.0016607	0.999961	210.383	63.5664	30.7674	72.2052	1.01015	2.97039	26.0154	35.3694	32.8893	1.37166	3.42337	1.08575	4.23473	0	0	12.0154	5.76398	0
ENSG00000102125	TAZ	protein_coding	300.784	-0.526966	0.216965	-2.42881	0.0151483	0.999961	326.765	275.176	404.535	411.57	446.487	606.702	582.094	312.261	183.632	119.334	39.9393	225.835	172.565	480.771	92.3636	295.377	316.196	122.502
ENSG00000198301	SDAD1	protein_coding	762.606	-0.525866	0.198736	-2.64606	0.00814364	0.999961	802.364	897.457	1422.14	421.885	1135.41	1014.39	1086.14	991.353	814.923	809.278	500.953	368.068	587.568	211.876	336.281	792.012	1072.92	461.891
ENSG00000163785	RYK	protein_coding	631.201	-0.525328	0.197033	-2.66619	0.00767158	0.999961	1175.01	700.067	789.698	473.46	592.959	1301.03	597.541	786.211	672.403	676.227	662.993	465.786	748.488	224.187	241.316	289.37	604.395	360.476
ENSG00000143036	SLC44A3	protein_coding	785.228	-0.523781	0.197892	-2.64681	0.00812561	0.999961	1780.42	942.623	1357.19	807.667	921.259	851.017	643.88	719.514	801.219	691.315	528.34	368.068	1043.86	568.89	197.736	934.194	480.881	496.031
ENSG00000119509	INVS	protein_coding	388.469	-0.522841	0.209468	-2.49604	0.012559	0.999961	406.218	613.917	381.744	399.192	692.964	634.921	152.84	542.667	628.551	305.88	139.217	167.205	305.959	505.392	436.45	245.313	99.6346	334.369
ENSG00000126581	BECN1	protein_coding	145.833	-0.519288	0.200911	-2.58467	0.00974717	0.999961	625.553	63.5664	266.651	467.271	74.7513	302.237	101.623	112.171	28.3213	117.963	33.0926	23.8864	1.05868	9.07114	128.138	143.183	55.1696	71.2919
ENSG00000149182	ARFGAP2	protein_coding	735.623	-0.518561	0.211496	-2.45188	0.0142114	0.999961	1416.73	459.184	1008.49	908.754	1209.15	1197.81	558.517	774.084	928.209	296.278	325.22	355.039	948.579	889.62	103.421	525.672	796.253	540.212
ENSG00000242574	HLA-DMB	protein_coding	1180.15	-0.517033	0.183919	-2.8112	0.00493568	0.999961	1711.04	1289.73	1501.91	685.949	1762.72	2085.21	1479.62	1599.71	929.122	685.829	1122.87	1069.46	423.473	1453.97	656.952	1246.59	713.087	825.379
ENSG00000228544	CCDC183-AS1	antisense	183.572	-0.516905	0.209429	-2.46817	0.0135807	0.999961	832.578	199.063	142.442	287.789	345.472	133.668	167.474	190.995	142.52	0	183.721	96.6315	271.023	68.0336	68.9474	56.0716	89.7535	28.1151
ENSG00000203852	HIST2H3A	protein_coding	24.8605	-0.516398	0.183499	-2.81418	0.00489023	0.999961	4.47623	5.8548	10.2558	24.7561	3.03046	155.945	8.94278	82.8654	86.7912	21.9465	3.42337	1.08575	6.35209	9.71908	6.50448	2.00256	11.528	2.00822
ENSG00000170949	ZNF160	protein_coding	437.205	-0.515311	0.213442	-2.41428	0.0157662	0.999961	550.576	575.443	1043.81	651.91	470.731	147.034	773.957	298.113	539.932	271.588	462.155	346.353	178.917	111.445	299.206	166.212	405.949	576.36
ENSG00000170291	ELP5	protein_coding	269.187	-0.514111	0.21439	-2.39802	0.0164839	0.999961	405.098	495.149	207.395	379.593	267.69	665.367	73.1682	255.67	370.004	163.227	171.169	74.9166	230.793	224.835	106.673	178.228	214.914	361.48
ENSG00000115084	SLC35F5	protein_coding	190.341	-0.513758	0.216062	-2.37783	0.017415	0.999961	125.334	256.775	395.419	108.308	248.497	677.249	306.494	282.955	10.0495	82.2994	262.459	32.5724	76.2251	58.9624	198.387	106.136	90.5769	107.44
ENSG00000174136	RGMB	protein_coding	1725.48	-0.512861	0.171041	-2.99848	0.00271332	0.999961	2466.4	2591.17	1809.58	1404.91	1845.55	2432.75	1619.46	2675.95	2027.26	1027.37	1012.18	1777.37	836.359	1120.93	764.276	2210.82	1559.57	1876.68
ENSG00000205403	CFI	protein_coding	440.525	-0.512728	0.215184	-2.38274	0.0171845	0.999961	1329.44	825.527	796.535	500.279	145.462	392.091	429.254	514.372	186.373	182.43	379.994	194.349	379.008	415.329	400.676	436.558	182.801	238.978
ENSG00000164494	PDSS2	protein_coding	259.416	-0.512398	0.215092	-2.38223	0.0172083	0.999961	512.528	480.93	395.419	348.648	332.34	274.761	412.181	66.6965	486.944	56.2379	149.487	244.293	4.23473	121.813	65.0448	184.235	61.757	471.932
ENSG00000169679	BUB1	protein_coding	380.196	-0.512284	0.201045	-2.5481	0.010831	0.999961	670.315	555.369	477.465	446.641	360.624	446.301	565.834	528.519	222.003	256.5	611.642	121.604	210.678	167.168	273.188	268.343	436.416	224.921
ENSG00000091592	NLRP1	protein_coding	661.386	-0.511425	0.194623	-2.62778	0.0085945	0.999961	1540.94	503.513	755.512	980.959	792.97	1025.53	695.911	494.161	580.13	920.382	431.345	460.357	389.595	518.351	262.13	657.841	289.846	605.479
ENSG00000152256	PDK1	protein_coding	1271.86	-0.511107	0.161741	-3.16004	0.00157746	0.999961	2380.23	1850.95	1348.07	1525.59	1368.76	1424.3	1530.03	1358.18	1046.06	739.323	1071.52	944.6	1162.43	579.257	904.122	1576.01	748.494	1335.47
ENSG00000169330	KIAA1024	protein_coding	531.81	-0.510813	0.197949	-2.58053	0.00986491	0.999961	566.243	686.684	482.023	438.389	660.64	947.554	621.93	880.192	665.094	305.88	106.125	688.364	489.111	292.868	286.197	353.452	538.521	563.306
ENSG00000104687	GSR	protein_coding	381.098	-0.510453	0.212959	-2.39695	0.016532	0.999961	739.696	381.398	905.93	198.049	426.284	418.082	671.522	404.221	243.929	130.307	223.66	138.976	392.771	209.284	410.432	173.221	573.105	218.896
ENSG00000184900	SUMO3	protein_coding	1485.34	-0.505953	0.185492	-2.72762	0.0063793	0.999961	2478.71	2275.84	1630.67	1608.11	1440.48	1430.99	1078.82	1926.11	2507.81	471.85	1106.89	964.144	926.347	880.549	1017.3	1075.37	2269.36	1646.74
ENSG00000063180	CA11	protein_coding	393.021	-0.500222	0.218622	-2.28806	0.0221339	0.999961	1295.87	263.466	772.605	647.784	121.218	513.135	398.36	400.179	240.274	159.112	260.176	137.89	301.724	661.546	178.223	121.155	369.718	231.95
ENSG00000224597	PTCHD3P1	antisense	669.614	-0.499274	0.203418	-2.45443	0.0141109	0.999961	849.364	1465.37	1295.65	774.659	572.756	686.903	330.883	937.794	604.797	316.853	439.333	577.618	317.605	381.636	860.542	260.333	890.947	490.006
ENSG00000162894	FAIM3	protein_coding	377.683	-0.499238	0.20686	-2.41341	0.0158038	0.999961	387.194	886.584	670.047	363.089	379.817	245.057	487.788	315.293	528.969	342.914	316.091	437.556	471.113	243.625	137.244	95.1215	261.85	228.937
ENSG00000204272	RP11-622K12.1	processed_transcript	979.483	-0.498394	0.183986	-2.70888	0.00675117	0.999961	1665.16	1423.55	951.512	936.605	1127.33	1674.56	1117.03	990.342	869.739	1063.03	620.771	1001.06	439.353	1102.14	327.175	1061.36	714.734	545.232
ENSG00000078808	SDF4	protein_coding	230.69	-0.496006	0.21326	-2.32583	0.0200277	0.999961	284.24	119.605	287.163	198.049	304.056	261.394	502.422	471.928	213.78	148.139	159.757	99.8888	115.396	162.633	122.935	251.321	60.1101	389.595
ENSG00000138433	CIR1	protein_coding	220.13	-0.495492	0.218248	-2.27031	0.0231885	0.999961	191.359	511.04	85.4651	356.9	131.32	293.326	459.334	298.113	372.745	69.9545	147.205	319.21	4.23473	126.348	148.302	176.225	104.575	166.682
ENSG00000162222	TTC9C	protein_coding	325.118	-0.490979	0.216878	-2.26385	0.0235831	0.999961	243.954	668.283	181.186	299.136	373.756	753.736	323.566	643.723	286.868	57.6096	133.512	259.494	421.355	194.382	90.4122	242.31	265.143	413.694
ENSG00000141219	C17orf80	protein_coding	495.196	-0.489093	0.196742	-2.48596	0.0129201	0.999961	437.551	505.186	717.907	966.518	505.076	759.677	600.792	378.958	613.933	703.66	426.78	191.092	235.027	211.876	249.121	499.638	558.283	352.443
ENSG00000153395	LPCAT1	protein_coding	544.805	-0.48667	0.199075	-2.44465	0.0144992	0.999961	1013.87	531.95	901.372	512.657	961.665	354.962	619.491	584.1	569.167	470.478	254.471	725.279	422.414	171.704	584.102	212.271	467.706	448.838
ENSG00000120438	TCP1	protein_coding	202.707	-0.485572	0.192342	-2.52452	0.0115855	0.999961	1335.03	132.988	108.256	157.82	345.472	1.48519	199.993	310.24	322.498	23.3182	31.9515	196.52	35.9952	15.5505	3.90269	107.137	191.035	129.53
ENSG00000139437	TCHP	protein_coding	181.808	-0.484666	0.197327	-2.45615	0.0140433	0.999961	265.216	220.81	196	522.972	472.751	456.697	159.344	144.509	103.236	330.569	35.3748	2.17149	41.2886	65.4418	1.3009	138.177	8.23426	108.444
ENSG00000170677	SOCS6	protein_coding	587.501	-0.481684	0.218248	-2.20705	0.0273104	0.999961	1385.39	1029.61	679.163	735.462	270.721	1119.09	565.834	672.018	697.984	274.331	661.852	293.152	774.955	347.943	3.90269	400.512	327.724	335.373
ENSG00000164284	GRPEL2	protein_coding	387.991	-0.480681	0.218958	-2.19531	0.0281414	0.999961	276.407	627.3	782.861	329.049	323.249	325.258	629.247	468.897	818.578	69.9545	117.536	144.404	210.678	85.5279	834.524	332.425	199.269	408.673
ENSG00000121058	COIL	protein_coding	235.494	-0.479986	0.217659	-2.20522	0.0274385	0.999961	341.312	291.904	315.651	126.875	451.538	42.328	555.266	335.504	426.647	65.8396	85.5843	60.8018	235.027	141.899	16.9116	131.168	333.488	281.151
ENSG00000177181	RIMKLA	protein_coding	651.263	-0.479676	0.198236	-2.41972	0.0155325	0.999961	1357.42	388.09	623.326	655.004	436.386	770.816	1034.11	751.852	1186.75	426.585	636.747	256.236	560.043	253.992	422.791	796.017	467.706	698.861
ENSG00000151332	MBIP	protein_coding	195.58	-0.478988	0.20503	-2.33618	0.0194818	0.999961	543.861	671.629	468.349	177.419	250.518	247.285	90.2408	101.055	62.1242	49.3797	6.84674	241.036	3.17605	45.3557	248.471	83.1062	83.9895	146.6
ENSG00000024048	UBR2	protein_coding	935.378	-0.478377	0.194699	-2.45701	0.0140101	0.999961	895.245	1226.16	997.093	865.431	528.31	1960.46	1160.94	1425.89	1240.66	290.791	999.625	593.904	995.161	465.22	896.317	424.542	853.893	1017.16
ENSG00000106603	COA1	protein_coding	638.09	-0.478108	0.187377	-2.55158	0.0107236	0.999961	646.815	900.803	817.047	630.248	528.31	580.711	1230.85	1001.46	641.341	567.866	481.554	173.72	498.639	532.606	522.309	377.482	900.005	453.858
ENSG00000163932	PRKCD	protein_coding	1023.4	-0.477803	0.191038	-2.50109	0.0123812	0.999961	1612.56	838.073	936.698	1457.51	1531.39	1438.41	974.763	1386.48	1048.8	599.414	463.296	1223.64	1523.44	447.078	511.902	772.988	498.996	1155.73
ENSG00000134202	GSTM3	protein_coding	105.879	-0.473443	0.199627	-2.37164	0.0177095	0.999961	29.0955	223.319	231.326	133.064	2.0203	198.273	232.512	124.298	277.732	42.5214	36.516	106.403	29.6431	41.4681	5.20358	2.00256	83.9895	106.436
ENSG00000159579	RSPRY1	protein_coding	395.833	-0.472093	0.218544	-2.16018	0.0307589	0.999961	913.15	439.11	476.326	297.073	193.949	239.116	751.194	633.617	676.971	117.963	238.495	267.094	83.6359	78.4006	314.166	700.896	302.197	401.644
ENSG00000104408	EIF3E	protein_coding	296.19	-0.470028	0.218442	-2.15173	0.0314188	0.999961	126.453	425.728	377.186	155.757	429.315	565.117	717.862	491.129	159.878	319.596	306.962	74.9166	190.563	40.8201	193.833	306.391	191.858	258.056
ENSG00000145685	LHFPL2	protein_coding	245.292	-0.469023	0.213692	-2.19485	0.028174	0.999961	560.647	80.2944	338.442	380.625	491.944	221.294	491.04	273.86	252.151	24.6898	346.902	29.3152	125.983	338.224	6.50448	130.166	133.395	189.777
ENSG00000181027	FKRP	protein_coding	319.18	-0.46865	0.214618	-2.18365	0.028988	0.999961	628.91	715.122	336.163	228.994	76.7716	520.561	116.256	460.812	548.155	281.19	219.096	280.123	191.621	209.932	204.891	234.299	341.722	150.617
ENSG00000156853	ZNF689	protein_coding	413.104	-0.467674	0.212677	-2.19899	0.0278789	0.999961	360.336	673.302	451.256	873.683	472.751	461.896	370.719	506.287	498.821	68.5829	247.624	330.067	597.097	172.352	325.874	434.555	108.692	481.973
ENSG00000196557	CACNA1H	protein_coding	95.7107	-0.466004	0.191589	-2.43231	0.015003	0.999961	45.8813	119.605	235.884	84.5832	218.193	268.078	157.718	156.636	76.7417	12.3449	172.31	3.25724	0	38.8763	2.60179	39.0499	10.7045	80.3289
ENSG00000164961	KIAA0196	protein_coding	1193.16	-0.464563	0.192906	-2.40824	0.0160296	0.999961	1388.75	2145.37	1181.7	732.367	599.02	3139.7	1608.08	1338.98	912.677	1087.72	661.852	824.082	841.652	782.062	855.339	1078.38	1195.61	1103.52
ENSG00000164024	METAP1	protein_coding	670.828	-0.463723	0.194312	-2.38649	0.01701	0.999961	788.935	1118.27	488.861	745.777	466.69	1563.91	806.476	793.284	570.994	736.58	287.563	461.443	282.668	436.711	500.194	563.72	888.477	574.351
ENSG00000140743	CDR2	protein_coding	523.441	-0.46337	0.21782	-2.1273	0.0333948	0.999961	1797.2	455.838	573.186	613.744	277.792	357.932	804.85	903.435	258.546	270.216	260.176	219.321	481.7	128.292	243.918	400.512	880.243	495.027
ENSG00000112984	KIF20A	protein_coding	1389.33	-0.461055	0.148016	-3.11489	0.00184013	0.999961	2080.33	2137	1457.47	1444.1	1291.98	1474.06	1564.17	1568.38	1762.32	1179.63	1136.56	663.392	1235.48	896.747	1775.72	800.022	1184.09	1356.55
ENSG00000010610	CD4	protein_coding	575.787	-0.460776	0.177412	-2.59721	0.00939841	0.999961	1104.51	510.204	497.977	466.239	1072.78	536.155	604.857	751.852	666.921	390.922	613.925	715.507	272.081	389.411	415.636	383.49	513.818	457.875
ENSG00000137310	TCF19	protein_coding	990.363	-0.460466	0.180928	-2.54503	0.010927	0.999961	1839.73	1069.76	595.977	1196.54	1085.91	1316.63	869.076	1560.29	1174.88	331.941	556.869	1045.57	773.896	938.863	606.217	926.183	831.661	1106.53
ENSG00000170522	ELOVL6	protein_coding	238.488	-0.45985	0.218734	-2.10233	0.0355244	0.999961	579.671	453.329	56.9768	162.977	387.898	376.497	232.512	363.799	160.792	240.04	219.096	105.317	308.076	113.389	34.4737	200.256	167.156	130.534
ENSG00000185900	POMK	protein_coding	396.524	-0.459353	0.21404	-2.14612	0.0318638	0.999961	711.72	624.791	446.698	385.782	333.35	379.467	528.437	374.915	700.724	150.882	313.809	326.81	85.7532	484.658	100.169	164.21	626.627	398.632
ENSG00000170089	RP11-423H2.1	pseudogene	170.175	-0.459348	0.212572	-2.1609	0.030703	0.999961	180.168	124.624	166.372	451.798	229.305	265.85	60.1605	185.942	483.29	141.281	71.8908	272.523	74.1077	30.4531	1.3009	74.0947	105.399	144.592
ENSG00000115464	USP34	protein_coding	1122.72	-0.458646	0.20708	-2.21483	0.0267719	0.999961	2103.83	843.927	671.186	742.682	1543.51	1635.94	1104.84	2140.35	1696.54	192.032	580.832	915.285	687.085	768.456	1015.35	1598.04	796.253	1172.8
ENSG00000102901	CENPT	protein_coding	391.486	-0.458361	0.214451	-2.13737	0.0325682	0.999961	1035.13	209.936	243.861	710.706	366.685	920.078	788.591	234.448	366.35	416.984	135.794	230.178	48.6994	335.632	3.25224	394.504	354.897	251.028
ENSG00000106333	PCOLCE	protein_coding	722.2	-0.457643	0.159464	-2.86989	0.00410615	0.999961	815.792	688.357	894.535	553.917	1287.94	888.889	781.274	969.121	829.541	307.251	802.21	536.359	564.277	418.569	599.062	728.931	685.914	647.651
ENSG00000114999	TTL	protein_coding	377.219	-0.457096	0.217161	-2.10487	0.0353026	0.999961	68.2624	354.634	625.605	326.986	750.543	660.169	402.425	544.688	588.353	356.631	301.257	128.118	139.746	147.082	250.422	539.69	453.708	151.621
ENSG00000161860	SYCE2	protein_coding	111.804	-0.456908	0.19225	-2.37663	0.0174717	0.999961	38.0479	210.773	31.907	41.2601	43.4365	289.613	350.395	311.25	260.373	80.9278	9.12899	85.774	30.7018	95.247	0	69.0883	3.29371	61.2508
ENSG00000170144	HNRNPA3	protein_coding	466.221	-0.454274	0.21483	-2.11458	0.0344657	0.999961	57.0719	385.58	576.605	555.98	1054.6	769.331	740.625	544.688	592.007	241.412	381.135	538.531	322.898	272.134	473.526	247.316	169.626	468.92
ENSG00000211448	DIO2	protein_coding	1285.74	-0.450168	0.1564	-2.87832	0.00399803	0.999961	1328.32	2319.34	1351.49	1073.79	1279.86	1979.02	1725.96	1343.03	1270.81	1112.41	1149.11	548.302	898.821	1402.79	921.684	1027.31	1403.12	1008.13
ENSG00000166762	CATSPER2	protein_coding	108.753	-0.44974	0.189842	-2.36902	0.0178352	0.999961	155.549	178.99	350.977	187.734	70.7107	288.87	52.8437	22.2322	238.447	1.37166	0	140.061	14.8215	39.5243	3.25224	88.1126	79.8723	44.1809
ENSG00000117691	NENF	protein_coding	527.877	-0.447849	0.217452	-2.05953	0.0394439	0.999961	1778.18	383.908	615.349	635.406	387.898	668.338	513.804	469.907	581.958	245.527	705.215	285.552	56.1101	202.157	375.959	572.732	624.157	399.636
ENSG00000146477	SLC22A3	protein_coding	46.3324	-0.446685	0.155911	-2.86499	0.00417022	0.999961	296.55	232.519	125.349	47.4491	22.2234	0	0.81298	68.7176	5.48155	0	19.3991	1.08575	2.11736	1.29588	1.95134	2.00256	0	7.02878
ENSG00000177409	SAMD9L	protein_coding	506.151	-0.446362	0.215947	-2.067	0.0387345	0.999961	850.483	720.977	1179.42	617.87	232.335	754.479	314.623	765.999	299.658	96.016	378.853	216.064	424.531	482.067	135.944	553.707	502.29	585.397
ENSG00000104643	MTMR9	protein_coding	191.937	-0.44632	0.201872	-2.21091	0.0270423	0.999961	23.5002	102.041	595.977	85.6147	308.096	206.442	197.554	359.757	676.057	74.0695	230.507	136.804	56.1101	67.3856	1.3009	14.0179	62.5804	257.052
ENSG00000144597	EAF1	protein_coding	742.77	-0.445747	0.174481	-2.55469	0.0106281	0.999961	635.624	866.51	942.396	910.817	655.589	1302.52	1007.28	758.926	875.22	680.342	738.307	251.893	868.119	743.186	408.481	557.713	433.946	733.001
ENSG00000233426	EIF3FP3	pseudogene	96.0575	-0.445195	0.189298	-2.35182	0.0186818	0.999961	537.147	6.6912	229.047	151.631	17.1726	32.6743	34.1452	122.277	234.793	5.48663	77.5964	5.42874	6.35209	18.1423	14.9603	134.171	78.2255	23.0945
ENSG00000223459	FAM115B	pseudogene	34.5826	-0.445066	0.186934	-2.38088	0.0172714	0.999961	10.0715	8.364	25.0698	168.135	108.086	67.5764	52.8437	36.3799	21.9262	1.37166	2.28225	4.34299	12.7042	80.3444	4.55313	7.00896	7.41084	4.01644
ENSG00000153922	CHD1	protein_coding	463.415	-0.444978	0.218963	-2.03221	0.0421325	0.999961	1194.03	380.562	633.582	110.371	303.046	706.21	582.907	993.374	565.513	318.224	361.736	249.722	17.9976	136.715	390.269	348.445	528.64	520.129
ENSG00000140553	UNC45A	protein_coding	209.085	-0.444037	0.206062	-2.15487	0.0311723	0.999961	276.407	266.812	128.767	195.986	621.244	495.312	273.161	140.467	318.843	2.74331	439.333	46.6871	171.506	3.88763	86.5095	138.177	100.458	57.2343
ENSG00000170745	KCNS3	protein_coding	46.4755	-0.443657	0.168647	-2.63069	0.00852117	0.999961	15.6668	138.842	25.0698	76.3312	197.99	61.6356	1.62596	74.781	148.002	0	2.28225	10.8575	0	54.4269	1.3009	2.00256	1.64685	24.0987
ENSG00000236739	RP11-370B11.1	pseudogene	129.502	-0.443299	0.183888	-2.4107	0.0159221	0.999961	177.93	128.806	258.674	311.514	7.07107	527.987	134.142	97.0131	248.497	21.9465	143.782	111.832	0	18.7902	0.650448	4.00512	83.1661	55.2261
ENSG00000238000	RP11-274E7.2	pseudogene	31.1153	-0.441326	0.191544	-2.30404	0.0212204	0.999961	1.11906	48.5112	10.2558	62.9217	63.6396	110.647	59.3476	37.3905	42.0252	6.85829	3.42337	18.4577	2.11736	0.647939	13.009	8.01023	16.4685	55.2261
ENSG00000038219	BOD1L1	protein_coding	914.751	-0.441223	0.182541	-2.41712	0.0156438	0.999961	941.127	1327.37	1213.6	843.769	1196.02	1093.1	1314.59	821.58	1083.52	455.39	629.9	665.563	246.673	999.77	579.549	926.183	965.056	1162.76
ENSG00000204923	FBXO48	protein_coding	461.125	-0.441118	0.199481	-2.21133	0.0270133	0.999961	473.361	462.529	445.558	796.32	588.919	591.85	449.578	833.707	391.017	348.401	535.187	368.068	637.326	296.108	116.43	276.353	193.505	496.031
ENSG00000051825	MPHOSPH9	protein_coding	542.705	-0.440936	0.21704	-2.03159	0.0421951	0.999961	247.311	859.819	482.023	206.301	458.609	1282.47	721.927	874.129	1034.19	732.465	286.422	426.699	449.94	198.917	88.4609	321.411	530.287	567.323
ENSG00000133895	MEN1	protein_coding	1494.11	-0.440122	0.172995	-2.54413	0.0109551	0.999961	3090.83	1128.3	2549.14	1667.94	1954.64	1647.08	921.92	1249.04	1752.27	1134.36	953.98	1181.29	1634.6	1687.23	893.065	973.243	1144.56	1330.45
ENSG00000145293	ENOPH1	protein_coding	160.422	-0.439761	0.196871	-2.23375	0.0254998	0.999961	491.266	267.648	243.861	241.372	331.33	29.7039	138.207	179.879	260.373	53.4946	12.5524	52.1159	1.05868	235.202	1.3009	43.055	169.626	135.555
ENSG00000171365	CLCN5	protein_coding	59.2581	-0.438785	0.176291	-2.48899	0.0128107	0.999961	116.382	176.48	4.55814	16.504	15.1523	314.119	37.3971	77.8126	140.693	43.893	1.14112	2.17149	26.467	2.59176	1.3009	9.01151	1.64685	79.3248
ENSG00000134193	REG4	protein_coding	288.515	-0.437174	0.213983	-2.04303	0.0410494	0.999961	797.887	211.609	589.14	230.025	147.482	609.672	304.055	178.868	163.533	218.094	199.697	325.724	104.81	223.539	231.559	225.288	267.614	164.674
ENSG00000107021	TBC1D13	protein_coding	496.985	-0.436815	0.205412	-2.12653	0.0334592	0.999961	593.1	835.563	597.116	642.626	584.878	664.625	488.601	517.403	538.105	700.917	184.862	185.663	402.299	730.227	449.459	230.294	473.47	126.518
ENSG00000244437	IGKV3-15	IG_V_gene	6.76712	-0.435102	0.168013	-2.58969	0.00960613	0.999961	7.8334	8.364	7.97675	2.06301	0	32.6743	35.7711	11.1161	1.82718	0	0	2.17149	2.11736	1.29588	0.650448	2.00256	4.94056	1.00411
ENSG00000134061	CD180	protein_coding	288.612	-0.433162	0.21804	-1.98662	0.0469648	0.999961	510.29	348.779	134.465	213.521	312.137	687.645	450.391	380.979	253.978	142.652	35.3748	143.319	88.9293	255.936	289.449	181.232	353.25	412.69
ENSG00000115091	ACTR3	protein_coding	1447.49	-0.432751	0.191864	-2.25551	0.0241013	0.999961	2536.9	2138.67	1103.07	606.524	803.071	2293.14	2276.34	2136.31	1733.08	916.267	1362.5	977.173	1009.98	628.501	1399.11	1274.63	1235.96	1623.65
ENSG00000128965	CHAC1	protein_coding	84.4827	-0.432502	0.193746	-2.23231	0.0255943	0.999961	200.311	267.648	149.279	96.9613	57.5787	75.0023	34.9582	37.3905	243.015	171.457	0	33.6582	31.7605	27.8614	1.3009	12.0154	31.2902	49.2014
ENSG00000115963	RND3	protein_coding	394.236	-0.431626	0.216891	-1.99006	0.0465846	0.999961	299.907	620.609	664.349	508.531	794.99	364.615	80.485	510.329	614.847	82.2994	457.591	571.103	235.027	198.269	249.772	331.423	361.484	150.617
ENSG00000102760	RGCC	protein_coding	695.028	-0.43127	0.217294	-1.98473	0.0471742	0.999961	2402.61	847.273	521.907	571.453	409.112	913.395	730.869	1010.55	470.499	732.465	162.04	464.7	301.724	707.549	355.144	167.214	856.363	885.626
ENSG00000100105	PATZ1	protein_coding	1733.4	-0.431263	0.145878	-2.95632	0.00311334	0.999961	1787.13	2294.24	1966.84	1415.22	1407.14	2509.24	1971.48	1955.42	2939.94	1082.24	1087.49	1598.22	1768	1808.4	1635.88	980.252	1337.24	1656.78
ENSG00000103769	RAB11A	protein_coding	767.373	-0.430675	0.162418	-2.65165	0.00800993	0.999961	1182.84	656.574	899.093	796.32	623.264	696.556	1322.72	859.981	1089	580.211	834.162	375.669	722.021	518.999	454.663	838.071	713.911	648.656
ENSG00000167670	CHAF1A	protein_coding	469.8	-0.430524	0.21826	-1.97253	0.0485493	0.999961	1273.49	455.838	861.489	419.822	806.102	435.162	278.852	373.905	459.536	89.1577	168.886	276.866	315.487	491.786	772.732	165.211	655.447	156.641
ENSG00000157240	FZD1	protein_coding	277.372	-0.429079	0.218663	-1.96228	0.0497295	0.999961	87.2864	670.793	306.535	134.095	416.183	401.745	497.544	270.828	392.844	224.952	166.604	271.437	114.338	36.2846	427.995	133.17	273.378	166.682
ENSG00000122566	HNRNPA2B1	protein_coding	535.357	-0.426866	0.205652	-2.07568	0.0379239	0.999961	229.407	1001.17	451.256	464.176	351.533	1073.05	574.777	713.451	1003.12	289.42	209.967	338.753	370.539	286.389	669.961	553.707	501.467	554.269
ENSG00000173950	XXYLT1	protein_coding	470.086	-0.426782	0.207027	-2.06148	0.0392577	0.999961	519.242	609.735	583.442	414.664	632.355	635.663	421.124	744.778	598.402	240.04	83.3021	550.474	175.741	415.329	401.326	640.819	215.738	579.372
ENSG00000083312	TNPO1	protein_coding	1047.87	-0.425724	0.209934	-2.0279	0.0425708	0.999961	1707.68	1061.39	1227.28	1302.79	664.68	2267.89	915.416	1106.56	1306.44	532.203	367.442	458.185	289.02	532.606	1878.49	1045.34	1280.43	917.757
ENSG00000132768	DPH2	protein_coding	479.363	-0.425615	0.215214	-1.97764	0.0479696	0.999961	1303.7	291.904	453.535	505.436	419.213	879.978	572.338	463.844	475.981	196.147	138.076	546.131	381.125	449.022	89.1113	321.411	480.881	660.705
ENSG00000065615	CYB5R4	protein_coding	185.133	-0.424989	0.20643	-2.05875	0.0395177	0.999961	539.385	171.462	324.768	183.608	374.767	266.592	247.959	167.752	95.9271	189.289	165.463	87.9455	12.7042	0	140.497	240.307	43.6416	80.3289
ENSG00000035928	RFC1	protein_coding	948.696	-0.424152	0.206994	-2.04911	0.0404518	0.999961	625.553	1041.32	1993.05	289.852	628.315	986.912	1330.04	1361.22	2144.2	389.551	521.494	693.793	660.617	653.77	1055.68	720.921	1147.86	832.408
ENSG00000138834	MAPK8IP3	protein_coding	383.725	-0.42401	0.211717	-2.00272	0.0452069	0.999961	195.835	230.01	582.302	566.295	616.193	496.798	387.792	584.1	587.439	216.722	377.712	565.674	435.118	463.276	135.293	154.197	164.685	147.604
ENSG00000101310	SEC23B	protein_coding	2250.63	-0.423388	0.124868	-3.39068	0.000697199	0.999961	2596.21	3487.79	2918.35	2344.61	2834.49	3032.02	1843.03	2258.59	2177.09	1444.36	1965.02	2379.96	1941.62	2226.97	1718.48	1905.43	2094.8	1342.5
ENSG00000130382	MLLT1	protein_coding	3719.26	-0.423263	0.162886	-2.59852	0.00936266	0.999961	8461.19	4546.67	3262.49	3532.9	3916.36	4503.85	3756.78	3314.62	4003.36	2536.19	3550.04	3379.93	2819.27	3877.27	1533.11	3054.9	2761.77	4135.93
ENSG00000144021	CIAO1	protein_coding	857.514	-0.423234	0.200054	-2.11559	0.0343793	0.999961	471.123	612.245	968.605	1071.73	1006.11	1297.32	1146.3	1096.45	1632.59	1087.72	422.216	737.222	860.708	590.272	664.107	677.866	918.944	173.711
ENSG00000166394	CYB5R2	protein_coding	778.406	-0.423036	0.20855	-2.02846	0.0425131	0.999961	2087.04	889.929	533.302	524.003	694.985	1143.6	669.896	1086.34	923.641	526.716	187.144	1395.19	680.732	403.666	608.169	581.743	591.22	483.981
ENSG00000157349	DDX19B	protein_coding	129.305	-0.421462	0.19321	-2.18137	0.029156	0.999961	283.121	273.503	166.372	86.6462	291.934	137.381	121.947	339.546	69.4329	176.944	71.8908	86.8598	80.4598	12.9588	1.3009	119.152	0	8.03289
ENSG00000132485	ZRANB2	protein_coding	1087.55	-0.421314	0.200181	-2.10466	0.0353207	0.999961	1464.84	1372.53	1007.35	1042.85	714.178	1519.35	2104.81	1638.11	927.295	1142.59	425.639	600.418	663.794	683.576	340.184	1049.34	1737.43	1141.67
ENSG00000074621	SLC24A1	protein_coding	512.697	-0.420989	0.209623	-2.00832	0.0446098	0.999961	1186.2	536.969	557.233	588.988	199	1200.78	666.644	479.002	225.657	329.198	403.958	218.235	623.564	247.513	513.203	431.551	455.355	365.496
ENSG00000185946	RNPC3	protein_coding	517.543	-0.419995	0.210597	-1.99431	0.0461182	0.999961	766.554	430.746	556.093	431.168	536.391	791.609	786.152	939.815	464.104	117.963	669.84	482.072	483.818	168.464	126.187	479.613	564.047	521.134
ENSG00000233836	RP11-255H23.2	pseudogene	328.077	-0.419495	0.209611	-2.0013	0.04536	0.999961	198.073	214.118	828.442	426.011	267.69	621.554	365.028	267.797	419.338	144.024	91.2899	258.408	272.081	189.198	348.64	273.349	410.066	310.27
ENSG00000141510	TP53	protein_coding	932.641	-0.418235	0.189839	-2.2031	0.0275874	0.999961	2304.14	804.617	613.07	934.542	632.355	1528.27	834.118	1351.11	995.814	518.486	626.477	774.138	1179.37	1006.9	638.089	606.775	844.835	594.434
ENSG00000108958	AC016292.3	pseudogene	22.9483	-0.417121	0.174478	-2.39067	0.0168174	0.999961	2.23811	130.478	118.512	8.25202	2.0203	58.6652	8.94278	12.1266	4.56796	21.9465	2.28225	1.08575	4.23473	1.29588	7.15492	19.0243	8.23426	2.00822
ENSG00000108406	DHX40	protein_coding	886.989	-0.417018	0.173466	-2.40403	0.0162155	0.999961	1530.87	715.122	967.465	744.745	1114.2	1488.91	1064.19	750.841	1025.96	613.131	720.049	525.502	908.349	1074.93	1062.83	577.738	679.327	401.644
ENSG00000164116	GUCY1A3	protein_coding	527.821	-0.416541	0.197439	-2.10973	0.034882	0.999961	725.149	694.212	838.698	153.694	662.66	839.878	777.209	482.034	519.833	444.417	424.498	508.13	319.722	223.539	286.197	489.626	440.533	670.746
ENSG00000104611	SH2D4A	protein_coding	785.498	-0.416099	0.174035	-2.39089	0.0168074	0.999961	1194.03	1363.33	886.558	874.714	1073.79	452.984	977.202	923.646	579.217	551.406	916.323	790.424	337.72	740.594	723.948	522.668	638.979	591.421
ENSG00000196114	RP3-391O22.3	pseudogene	17.6857	-0.415758	0.211843	-1.96258	0.0496955	0.999961	12.3096	2.5092	10.2558	20.6301	28.2843	46.041	20.3245	63.6649	14.6175	8.22994	167.745	10.8575	11.6455	9.07114	6.50448	6.00768	25.5262	7.02878
ENSG00000171282	RP11-1055B8.7	protein_coding	471.156	-0.415154	0.19871	-2.08925	0.0366853	0.999961	809.078	438.274	679.163	533.287	780.848	922.306	356.085	216.258	351.733	528.088	340.055	446.242	183.152	272.134	315.467	348.445	511.348	448.838
ENSG00000109452	INPP4B	protein_coding	822.131	-0.414398	0.198717	-2.08537	0.0370359	0.999961	1347.34	952.659	503.675	741.651	889.944	1657.48	474.78	1373.34	933.69	378.577	617.348	922.885	648.972	605.175	245.869	843.077	955.998	705.89
ENSG00000174428	GTF2IRD2B	protein_coding	94.9656	-0.414231	0.181544	-2.28171	0.0225064	0.999961	19.024	148.043	120.791	29.9136	20.203	467.094	228.447	53.5593	286.868	21.9465	12.5524	1.08575	5.29341	3.23969	3.90269	144.184	125.161	18.074
ENSG00000090376	IRAK3	protein_coding	817.956	-0.413979	0.190121	-2.17746	0.0294465	0.999961	684.863	1145.87	475.186	1865.99	901.056	1116.12	1034.11	690.208	841.417	700.917	311.527	667.735	940.109	494.377	547.677	1062.36	624.157	619.536
ENSG00000226054	MEMO1P1	pseudogene	166.234	-0.412326	0.207545	-1.98668	0.0469582	0.999961	304.383	127.133	374.907	363.089	193.949	227.977	188.611	194.026	126.076	182.43	147.205	100.974	0	49.2434	5.20358	119.152	216.561	71.2919
ENSG00000149970	CNKSR2	protein_coding	98.0973	-0.409137	0.166533	-2.45679	0.0140183	0.999961	0	1.6728	167.512	205.269	164.655	525.759	167.474	108.129	195.508	10.9733	101.56	2.17149	2.11736	60.2583	0	9.01151	20.5857	23.0945
ENSG00000124784	RIOK1	protein_coding	39.4732	-0.408028	0.156204	-2.61215	0.00899761	0.999961	3.35717	101.204	178.907	12.378	73.7411	178.223	45.5269	1.01055	63.0378	9.6016	0	6.51448	0	3.88763	0	3.00384	0	30.1233
ENSG00000140403	DNAJA4	protein_coding	760.793	-0.40603	0.189428	-2.14345	0.032077	0.999961	1095.56	1426.06	795.396	918.038	960.655	825.026	656.075	587.132	852.38	628.219	343.478	647.105	194.797	638.22	876.803	561.718	866.244	821.363
ENSG00000131351	HAUS8	protein_coding	141.328	-0.405542	0.200048	-2.02723	0.0426391	0.999961	365.931	223.319	126.488	441.483	62.6294	360.902	0	88.9287	178.15	96.016	69.6086	106.403	114.338	82.2882	3.90269	34.0435	69.9912	119.489
ENSG00000142224	IL19	protein_coding	120.65	-0.403879	0.172634	-2.33951	0.0193091	0.999961	644.577	222.482	90.0233	267.159	123.239	225.007	58.5346	61.6438	124.248	0	0	20.6292	0	126.348	2.60179	40.0512	93.8706	71.2919
ENSG00000225022	UBE2D3P1	pseudogene	44.1854	-0.402794	0.191595	-2.10232	0.0355249	0.999961	5.59528	18.4008	120.791	40.2286	6.06091	185.649	67.4774	35.3694	122.421	13.7166	3.42337	45.6014	1.05868	16.1985	68.9474	9.01151	26.3496	9.037
ENSG00000148677	ANKRD1	protein_coding	159.546	-0.401431	0.181381	-2.2132	0.0268842	0.999961	615.481	265.139	337.302	113.465	120.208	301.495	113.004	263.754	157.138	0	103.842	1.08575	117.514	1.94382	1.3009	52.0665	247.851	59.2425
ENSG00000158623	COPG2	protein_coding	153.443	-0.399234	0.184663	-2.16196	0.0306214	0.999961	923.222	127.969	120.791	86.6462	15.1523	320.059	195.928	275.881	92.2727	303.136	47.9272	1.08575	65.6383	3.23969	2.60179	98.1254	64.2272	18.074
ENSG00000109046	WSB1	protein_coding	558.627	-0.397797	0.183425	-2.16872	0.0301038	0.999961	1101.15	650.719	573.186	614.776	719.228	456.697	695.098	551.762	553.636	146.767	383.418	459.271	580.158	524.183	468.973	642.821	354.073	579.372
ENSG00000113597	TRAPPC13	protein_coding	23.0299	-0.397691	0.146226	-2.71969	0.00653422	0.999961	4.47623	97.8588	58.1163	2.06301	78.7919	0	1.62596	30.3166	132.471	0	0	4.34299	0	0	0	1.00128	2.47028	1.00411
ENSG00000241106	HLA-DOB	protein_coding	60.3224	-0.395981	0.146332	-2.70604	0.00680902	0.999961	0	203.245	362.372	134.095	95.9645	176.738	0	14.1477	73.0873	2.74331	2.28225	0	0	2.59176	0	0	2.47028	16.0658
ENSG00000249855	EEF1A1P19	pseudogene	13.5224	-0.394492	0.181648	-2.17174	0.0298753	0.999961	35.8098	9.2004	4.55814	41.2601	2.0203	2.22779	18.6985	4.04221	74.9145	2.74331	2.28225	3.25724	6.35209	1.94382	0.650448	6.00768	21.4091	6.02466
ENSG00000137154	RPS6	protein_coding	2611.89	-0.394112	0.119082	-3.30958	0.000934366	0.999961	3313.53	3287.05	2292.74	2355.95	3131.47	3990.72	2840.55	2508.19	3251.47	1544.49	2216.06	2420.13	2347.1	2022.87	1780.28	2520.22	2658.84	2532.37
ENSG00000110092	CCND1	protein_coding	1110.54	-0.39397	0.186876	-2.1082	0.0350141	0.999961	1816.23	707.594	1085.98	1471.95	1662.71	1877.29	767.453	1491.58	889.838	898.436	686.957	939.171	364.187	999.77	1371.79	975.246	753.435	1230.04
ENSG00000164023	SGMS2	protein_coding	1169.18	-0.392703	0.176004	-2.23121	0.025667	0.999961	863.912	1782.37	1931.51	1567.88	874.792	1073.05	1813.76	1177.29	1216.9	619.989	700.65	1084.66	754.84	974.5	640.04	1133.45	1646.85	1188.87
ENSG00000196549	MME	protein_coding	150.44	-0.391	0.170306	-2.29587	0.0216835	0.999961	345.788	434.928	314.512	222.805	0	470.807	51.2178	188.973	240.274	2.74331	4.5645	5.42874	177.859	0.647939	1.3009	99.1267	112.809	34.1398
ENSG00000135048	TMEM2	protein_coding	1393.76	-0.389682	0.158665	-2.456	0.0140493	0.999961	2572.71	2223.99	1424.42	1119.18	953.584	1352.27	1771.48	1637.1	1479.1	988.965	1160.52	982.601	908.349	1492.2	1077.14	930.188	1534.87	1479.06
ENSG00000129195	FAM64A	protein_coding	134.283	-0.389259	0.182611	-2.13163	0.0330376	0.999961	807.959	252.593	38.7442	230.025	188.898	129.955	62.5995	163.71	19.1854	93.2727	55.9151	77.0881	0	0.647939	4.55313	72.0921	178.683	41.1685
ENSG00000128829	EIF2AK4	protein_coding	1586.06	-0.38803	0.164843	-2.35393	0.0185761	0.999961	1771.47	1315.66	1540.65	1596.77	2686	2018.38	1825.14	1878.62	1934.99	1202.94	1620.4	955.458	1475.8	1170.83	543.774	2041.61	1434.41	1536.29
ENSG00000126814	TRMT5	protein_coding	206.983	-0.387878	0.192466	-2.0153	0.0438731	0.999961	407.337	265.139	211.954	195.986	89.9036	654.971	251.211	396.137	301.485	267.473	36.516	3.25724	97.3987	1.94382	1.95134	322.412	193.505	27.111
ENSG00000185219	ZNF445	protein_coding	700.998	-0.386665	0.190189	-2.03305	0.042047	0.999961	483.432	807.962	616.489	1281.13	962.675	1152.51	794.282	754.883	570.994	1094.58	632.183	630.819	506.05	294.812	401.326	571.73	728.732	333.365
ENSG00000005102	MEOX1	protein_coding	123.552	-0.38412	0.191907	-2.00159	0.0453287	0.999961	44.7623	54.366	120.791	155.757	39.3959	473.777	238.203	254.659	274.077	67.2112	17.1169	133.547	0	29.8052	1.3009	48.0614	155.628	115.473
ENSG00000104774	MAN2B1	protein_coding	1530.44	-0.38391	0.151543	-2.53333	0.0112984	0.999961	2334.35	1525.59	2078.51	1194.48	2848.63	1179.99	1154.43	1716.93	1853.68	1514.31	1461.78	1333.3	1000.45	1190.26	1516.84	1255.6	1290.31	1098.5
ENSG00000119285	HEATR1	protein_coding	660.633	-0.383216	0.182774	-2.09666	0.0360234	0.999961	635.624	1023.75	557.233	576.61	641.447	891.117	721.114	682.124	1224.21	769.5	238.495	322.467	515.578	454.205	740.86	715.915	497.349	683.799
ENSG00000198517	MAFK	protein_coding	11.5472	-0.383036	0.145529	-2.63202	0.00848779	0.999961	47.0004	3.3456	0	57.7642	20.203	66.8338	1.62596	3.03166	1.82718	2.74331	0	0	0	0.647939	0	2.00256	0.823426	0
ENSG00000213352	GAPDHP44	pseudogene	6.70535	-0.382671	0.179097	-2.13667	0.0326249	0.999961	0	55.2024	90.0233	8.25202	4.04061	5.19818	4.0649	11.1161	4.56796	1.37166	1.14112	2.17149	2.11736	2.59176	1.3009	6.00768	4.11713	4.01644
ENSG00000106723	SPIN1	protein_coding	1685.18	-0.381128	0.155534	-2.45044	0.0142682	0.999961	1943.8	2006.52	1881.37	2169.25	2159.71	1407.96	1825.95	2280.82	1823.53	1098.7	1448.09	1021.69	1614.49	1006.9	787.692	1650.11	2253.72	1953
ENSG00000053372	MRTO4	protein_coding	91.2926	-0.380547	0.183875	-2.0696	0.0384902	0.999961	221.573	166.444	303.116	0	86.8731	285.9	1.62596	86.9076	117.853	63.0962	11.4112	58.6304	12.7042	57.6666	113.178	2.00256	27.1731	27.111
ENSG00000081052	COL4A4	protein_coding	48.6562	-0.380454	0.178738	-2.12855	0.0332914	0.999961	246.192	71.9304	169.791	33.0081	2.0203	34.1595	51.2178	8.08443	78.5688	17.8315	43.3627	3.25724	14.8215	0	1.3009	59.0755	9.05769	32.1315
ENSG00000228501	RPL15P18	pseudogene	14.3774	-0.379117	0.154209	-2.45847	0.0139531	0.999961	0	66.0756	3.41861	8.25202	4.04061	103.964	4.0649	44.4644	1.82718	1.37166	1.14112	3.25724	2.11736	0	0	1.00128	5.76398	8.03289
ENSG00000138193	PLCE1	protein_coding	1823.47	-0.377564	0.115376	-3.27248	0.00106609	0.999961	1642.77	1566.58	2446.58	2149.65	1715.24	2078.53	2330.81	2245.45	2542.52	1252.32	1866.88	1268.15	1402.75	1372.98	1646.93	1841.35	1643.56	1809.41
ENSG00000271646	RP11-326I11.3	lincRNA	105.769	-0.377232	0.185911	-2.0291	0.0424482	0.999961	380.479	75.276	101.419	0	210.112	232.433	55.2827	144.509	253.065	35.6631	45.645	36.9154	78.3425	103.022	0	106.136	39.5245	6.02466
ENSG00000213886	UBD	protein_coding	9.39488	-0.376344	0.15064	-2.4983	0.012479	0.999961	3.35717	24.2556	63.814	3.09451	1.01015	2.22779	56.9086	2.02111	0.913591	0	3.42337	0	0	0.647939	1.95134	0	2.47028	3.01233
ENSG00000227051	C14orf132	protein_coding	150.816	-0.375048	0.174019	-2.15521	0.0311453	0.999961	671.434	25.9284	2.27907	696.264	256.579	291.098	76.4201	57.6015	120.594	30.1765	2.28225	149.833	2.11736	12.3108	1.3009	22.0281	223.149	73.3001
ENSG00000259758	CASC7	lincRNA	1626.85	-0.374326	0.156779	-2.3876	0.016959	0.999961	3264.29	1658.58	2142.33	1584.39	1237.44	2057.74	1525.15	1281.38	2110.4	1595.24	1678.59	941.343	1033.27	1152.04	1724.99	1366.75	1489.58	1439.89
ENSG00000229132	EIF4A1P10	pseudogene	15.3592	-0.374132	0.182764	-2.04708	0.0406499	0.999961	32.4526	4.182	5.69768	5.15751	82.8325	1.48519	3.25192	71.7493	7.30873	2.74331	5.70562	7.60023	1.05868	2.59176	11.0576	7.00896	11.528	13.0534
ENSG00000135049	AGTPBP1	protein_coding	171.512	-0.372592	0.186681	-1.99588	0.0459472	0.999961	548.338	462.529	296.279	64.9847	84.8528	2.97039	328.444	134.404	414.77	8.22994	7.98787	51.0301	2.11736	8.42321	83.9077	140.179	210.797	236.97
ENSG00000163950	SLBP	protein_coding	1622.2	-0.372417	0.183381	-2.03084	0.0422711	0.999961	2066.9	1508.87	2215.26	1017.06	1044.5	2934.74	1667.42	2351.56	2207.24	1139.85	1410.43	980.43	669.087	1016.62	1311.3	1983.53	2179.61	1495.12
ENSG00000165060	FXN	protein_coding	159.746	-0.371932	0.187055	-1.98836	0.0467721	0.999961	58.1909	617.263	328.186	275.411	7.07107	299.267	2.43894	271.839	312.448	2.74331	66.1852	78.1738	5.29341	12.3108	228.958	80.1023	148.217	81.333
ENSG00000224520	KRT8P45	pseudogene	7.23285	-0.371374	0.187175	-1.9841	0.0472444	0.999961	24.6192	30.9468	15.9535	1.0315	4.04061	7.42597	5.69086	7.07387	1.82718	1.37166	1.14112	106.403	2.11736	9.07114	1.95134	1.00128	2.47028	7.02878
ENSG00000152409	JMY	protein_coding	1047.11	-0.371341	0.180109	-2.06175	0.0392311	0.999961	1204.1	1550.69	1372	1402.84	1182.89	1176.27	881.271	1129.8	1057.02	578.839	652.723	1179.12	723.08	1345.77	290.75	1055.35	1175.85	889.642
ENSG00000155980	KIF5A	protein_coding	20.6707	-0.363393	0.144609	-2.51293	0.0119733	0.999961	182.406	1.6728	6.83721	34.0396	62.6294	0	4.87788	3.03166	60.297	0	4.5645	0	4.23473	0	0.650448	6.00768	0.823426	0
ENSG00000100811	YY1	protein_coding	1781.75	-0.361827	0.156815	-2.30735	0.0210352	0.999961	3508.24	2039.98	2069.4	1598.83	1176.83	2038.43	2121.88	2283.85	1550.36	1724.17	1510.85	963.058	1170.9	1362.62	1938.98	1434.83	1671.56	1906.81
ENSG00000165494	PCF11	protein_coding	1431.87	-0.360199	0.180888	-1.99129	0.0464493	0.999961	1369.73	2032.45	1856.3	1569.95	975.807	2316.16	1649.54	1504.71	1650.86	1012.28	811.339	789.338	1801.88	535.845	1188.37	1197.53	1376.77	2134.74
ENSG00000019144	PHLDB1	protein_coding	1183.03	-0.360102	0.178444	-2.01801	0.0435901	0.999961	2192.23	1169.29	1271.72	1655.56	1561.7	879.235	1382.07	1048.95	1156.61	958.788	548.881	1551.53	818.361	1393.72	1378.3	560.716	756.729	1010.14
ENSG00000223959	AFG3L1P	pseudogene	106.631	-0.35829	0.178747	-2.00445	0.045022	0.999961	17.9049	173.971	165.233	184.639	233.345	326	84.55	201.1	106.89	123.449	2.28225	0	17.9976	6.47939	0.650448	8.01023	138.336	128.526
ENSG00000084093	REST	protein_coding	1175.55	-0.357425	0.15493	-2.307	0.0210546	0.999961	875.102	1386.75	1735.51	1691.66	788.929	1552.77	1210.53	1722.99	1140.16	1119.27	1318	611.276	939.051	894.804	1170.16	846.081	1002.11	1154.73
ENSG00000142544	CTU1	protein_coding	33.1089	-0.356565	0.157832	-2.25914	0.0238748	0.999961	11.1906	98.6952	66.093	107.276	30.3046	124.756	22.7634	58.6121	0	2.74331	0	7.60023	46.582	0	0	6.00768	3.29371	10.0411
ENSG00000238041	RP11-59K5.1	pseudogene	11.827	-0.355687	0.172967	-2.05638	0.039746	0.999961	1.11906	7.5276	5.69768	45.3861	0	50.4966	32.5192	1.01055	26.4941	6.85829	12.5524	2.17149	2.11736	0.647939	7.15492	5.0064	4.11713	2.00822
ENSG00000175193	PARL	protein_coding	88.5514	-0.355251	0.155097	-2.29051	0.0219918	0.999961	505.814	65.2392	58.1163	198.049	33.335	238.374	120.321	192.005	0	56.2379	0	0	1.05868	5.18351	1.3009	8.01023	107.869	3.01233
ENSG00000135018	UBQLN1	protein_coding	1948.52	-0.354627	0.159546	-2.22273	0.0262338	0.999961	2655.52	1748.08	2394.16	2515.84	2369.82	1976.05	1888.55	2355.6	2176.17	1670.68	945.992	840.368	2140.65	2098.67	2716.92	1550.98	1446.76	1582.48
ENSG00000198753	PLXNB3	protein_coding	131.263	-0.352727	0.170987	-2.06289	0.039123	0.999961	781.101	181.499	64.9535	246.529	2.0203	193.075	110.565	220.301	105.063	4.11497	2.28225	2.17149	232.91	16.8464	0	37.0473	56.8164	105.432
ENSG00000122140	MRPS2	protein_coding	1116.35	-0.35082	0.178622	-1.96403	0.0495264	0.999961	2515.64	1181	1457.47	1380.15	762.665	589.622	1265	1191.44	1239.74	1072.64	661.852	964.144	1320.18	927.201	776.634	1221.56	824.25	743.042
ENSG00000108829	LRRC59	protein_coding	746.265	-0.349413	0.166114	-2.10346	0.0354256	0.999961	1474.92	715.958	700.814	613.744	902.066	631.95	1293.45	710.419	651.39	672.112	530.623	863.169	496.522	823.53	550.279	517.661	677.68	606.483
ENSG00000139132	FGD4	protein_coding	2178.09	-0.348735	0.164746	-2.11681	0.0342759	0.999961	2855.83	2511.71	2598.14	2068.16	2232.44	3539.96	2685.27	1797.77	2150.59	1405.95	1422.98	806.71	1537.21	2030.64	2118.51	2596.32	2005.87	2841.63
ENSG00000151414	NEK7	protein_coding	883.664	-0.348172	0.171968	-2.02464	0.0429047	0.999961	1300.34	1110.74	707.651	683.886	915.198	1316.63	959.317	1117.67	1016.83	1013.65	356.031	606.933	1069.27	527.422	697.93	674.862	1120.68	710.91
ENSG00000175147	TMEM51-AS1	processed_transcript	40.8778	-0.346296	0.160267	-2.16075	0.030715	0.999961	7.8334	28.4376	82.0465	132.032	2.0203	30.4465	207.31	132.382	3.65436	0	1.14112	24.9722	0	59.6104	0.650448	12.0154	8.23426	3.01233
ENSG00000170469	SPATA24	protein_coding	49.2793	-0.346119	0.158556	-2.18294	0.0290402	0.999961	7.8334	58.548	80.907	220.742	148.492	103.964	19.5115	56.591	65.7786	0	2.28225	3.25724	0	86.8238	0.650448	2.00256	29.6433	0
ENSG00000185339	TCN2	protein_coding	1160.73	-0.34494	0.161902	-2.13055	0.0331263	0.999961	1793.85	1140.01	1452.91	1131.56	2007.17	826.511	1362.55	1051.99	1162.09	1448.47	1125.15	1205.18	550.515	1112.51	1010.8	838.071	828.367	845.461
ENSG00000125611	CHCHD5	protein_coding	613.274	-0.343405	0.153761	-2.23337	0.0255244	0.999961	725.149	864.001	399.977	875.746	598.01	653.486	914.603	578.037	673.317	533.575	416.51	474.472	344.072	510.576	610.77	632.809	737.79	496.031
ENSG00000100083	GGA1	protein_coding	2712.4	-0.342533	0.150559	-2.27507	0.0229018	0.999961	5195.78	2837.9	2945.7	2896.46	3694.13	3597.14	2078.79	2054.46	2446.6	2444.29	2971.49	2599.28	3004.54	2440.14	1838.82	2143.74	1852.71	1781.29
ENSG00000267152	CTD-2528L19.6	lincRNA	12.8022	-0.34236	0.139867	-2.44776	0.0143747	0.999961	386.075	51.0204	90.0233	8.25202	10.1015	0	0.81298	38.401	17.3582	0	0	1.08575	2.11736	0	4.55313	0	0	0
ENSG00000168894	RNF181	protein_coding	823.386	-0.339414	0.168526	-2.01402	0.0440073	0.999961	851.602	846.437	695.116	626.122	929.34	1185.19	1505.64	1037.84	786.602	1009.54	767.976	965.229	812.009	708.197	457.915	475.608	691.678	468.92
ENSG00000126267	COX6B1	protein_coding	1516.8	-0.335677	0.167328	-2.0061	0.0448453	0.999961	2826.74	1676.98	1572.56	1897.97	2088.99	1835.7	1307.27	967.1	1395.97	1272.9	634.465	1425.59	1534.03	1455.92	1116.17	1868.39	1053.99	1371.62
ENSG00000166224	SGPL1	protein_coding	3967.84	-0.333562	0.138108	-2.41522	0.0157255	0.999961	3239.67	4851.96	4830.49	2472.51	4066.87	6237.07	4551.88	5481.24	4599.02	2971.01	4029.31	3493.93	2894.44	2940.99	2631.06	3686.71	4354.28	4088.74
ENSG00000114248	LRRC31	protein_coding	50.8662	-0.330714	0.152172	-2.17329	0.0297585	0.999961	312.217	40.1472	93.4419	52.6066	90.9137	0	63.4125	131.372	20.099	1.37166	9.12899	0	0	0	0.650448	50.064	23.0559	27.111
ENSG00000101464	PIGU	protein_coding	1622	-0.329614	0.118647	-2.77811	0.0054676	0.999961	2294.07	1506.36	1617	1869.08	2633.47	1716.14	1524.34	1755.33	1484.59	1571.92	1356.8	1413.64	1181.49	1268.02	1287.89	1528.95	1346.3	1840.54
ENSG00000117906	RCN2	protein_coding	28.7982	-0.329551	0.141315	-2.33203	0.0196993	0.999961	20.143	75.276	76.3489	0	0	187.135	21.9505	71.7493	35.6301	2.74331	0	0	0	20.734	0	3.00384	1.64685	2.00822
ENSG00000141837	CACNA1A	protein_coding	18.3181	-0.329492	0.153901	-2.14093	0.0322793	0.999961	0	2.5092	104.837	2.06301	127.279	0	12.1947	28.2955	9.13591	1.37166	1.14112	2.17149	7.41077	0.647939	1.3009	12.0154	3.29371	14.0576
ENSG00000177600	RPLP2	protein_coding	2884.06	-0.327855	0.15114	-2.16921	0.0300671	0.999961	4860.06	2774.34	2021.54	4036.27	3452.7	2742.41	2929.17	2884.12	3658.02	1965.58	2079.13	2497.22	3455.54	2758.28	1642.38	2533.24	2040.45	3582.67
ENSG00000147400	CETN2	protein_coding	3271.79	-0.322137	0.122709	-2.62521	0.00865954	0.999961	4227.8	3173.3	3881.26	3190.44	3376.94	2877.56	5016.9	3600.6	3679.94	2410	2168.14	3255.07	2845.74	2679.88	2636.26	4402.63	2648.14	2821.55
ENSG00000183668	PSG9	protein_coding	19.0875	-0.321655	0.134782	-2.38649	0.0170102	0.999961	12.3096	0	82.0465	41.2601	0	103.964	26.0154	65.686	4.56796	0	0	0	1.05868	0	0	0	1.64685	5.02055
ENSG00000150773	PIH1D2	protein_coding	99.2378	-0.321566	0.160862	-1.99902	0.0456064	0.999961	523.718	107.059	117.372	85.6147	289.914	210.155	90.2408	50.5277	0.913591	24.6898	93.5722	45.6014	4.23473	138.659	0	3.00384	0	1.00411
ENSG00000254612	RP11-676M6.1	pseudogene	39.5307	-0.318841	0.138612	-2.30024	0.0214348	0.999961	2.23811	0	79.7675	217.647	2.0203	296.296	9.75576	15.1583	51.1611	0	0	26.0579	0	1.29588	6.50448	2.00256	1.64685	0
ENSG00000198356	ASNA1	protein_coding	3607.98	-0.31809	0.138809	-2.29156	0.021931	0.999961	5923.17	5265.97	3255.65	3266.77	4115.36	4693.96	3538.9	3792.61	2634.8	2917.52	2812.87	3924.98	2934.67	3901.89	2182.9	3865.94	2729.66	3186.04
ENSG00000112357	PEX7	protein_coding	30.5655	-0.31731	0.147966	-2.14447	0.0319951	0.999961	0	86.1492	98	115.528	98.9949	1.48519	58.5346	17.1794	12.7903	2.74331	0	2.17149	2.11736	1.29588	0	10.0128	0	43.1768
ENSG00000138443	ABI2	protein_coding	935.65	-0.313006	0.156664	-1.99795	0.0457222	0.999961	1803.92	780.361	970.884	612.713	1144.5	1018.84	821.923	1083.31	1253.45	949.187	835.303	858.826	942.227	870.182	708.337	733.938	526.993	926.794
ENSG00000211973	IGHV1-69	IG_V_gene	28.2522	-0.312588	0.139257	-2.24468	0.0247885	0.999961	143.239	66.912	42.1628	0	2.0203	0	94.3057	3.03166	124.248	6.85829	2.28225	0	0	0.647939	0	1.00128	5.76398	16.0658
ENSG00000124831	LRRFIP1	protein_coding	990.461	-0.311572	0.154989	-2.01029	0.0444003	0.999961	559.528	1104.88	1114.47	1149.09	1161.68	1277.27	1099.15	874.129	1694.71	945.072	1119.44	676.421	698.73	793.077	917.131	611.782	945.293	1086.45
ENSG00000181374	CCL13	protein_coding	73.0918	-0.311448	0.153315	-2.03143	0.0422113	0.999961	120.858	227.501	2.27907	134.095	69.7005	209.412	34.1452	223.332	101.409	0	13.6935	44.5156	42.3473	91.3594	0	0	0	1.00411
ENSG00000171119	NRTN	protein_coding	26.1787	-0.3107	0.130446	-2.38184	0.0172266	0.999961	0	1.6728	102.558	122.749	81.8223	51.9818	90.2408	18.19	0	0	0	0	0	0	0	2.00256	0	0
ENSG00000165476	REEP3	protein_coding	4646.51	-0.307107	0.155735	-1.97198	0.0486114	0.999961	6896.75	5762.79	5925.58	3625.73	2999.14	6355.89	5200.63	4936.55	5316.19	3227.51	3477	2782.77	2799.15	3459.99	5357.74	4033.15	5437.91	6042.74
ENSG00000097033	SH3GLB1	protein_coding	3527.39	-0.305085	0.147177	-2.07291	0.0381803	0.999961	5215.92	3952.83	4190.07	2252.8	3662.81	4909.31	3612.88	3823.93	3964.07	2196.02	2779.78	4058.52	2030.55	2203.64	3511.77	3731.77	3390.87	4005.4
ENSG00000107863	ARHGAP21	protein_coding	2442.45	-0.304281	0.141339	-2.15284	0.0313312	0.999961	3535.1	2837.07	2889.86	3257.49	2254.66	2154.27	2542.19	3102.4	2024.52	1607.58	3605.95	2185.61	2024.2	2154.4	1691.16	2062.64	1590.04	2445.01
ENSG00000242516	LINC00960	lincRNA	109.447	-0.303804	0.150684	-2.01617	0.0437821	0.999961	475.599	29.274	55.8372	0	238.396	470.807	134.955	209.185	78.5688	30.1765	0	142.233	5.29341	79.6965	1.95134	0	0	18.074
ENSG00000143226	FCGR2A	protein_coding	1520.03	-0.30082	0.144613	-2.08018	0.0375095	0.999961	810.197	2010.71	2276.79	1679.29	1508.16	1572.08	2088.55	1987.76	1366.73	1477.27	1372.77	1055.35	1252.42	1341.23	1153.89	1412.81	1248.31	1746.15
ENSG00000055070	SZRD1	protein_coding	5300.83	-0.300618	0.110241	-2.72691	0.00639302	0.999961	7816.61	5295.25	5370.63	6685.17	5273	6392.28	6108.73	5125.53	4951.66	5887.15	4440.11	4512.37	4603.15	6229.93	5083.25	3706.74	3917.86	4015.44
ENSG00000151914	DST	protein_coding	2126.17	-0.299166	0.124563	-2.40172	0.0163181	0.999961	2273.92	2135.33	2682.47	2744.83	2073.84	2617.66	2150.33	2617.33	2006.25	2057.49	1619.25	1522.22	1590.14	1340.59	1605.96	2445.12	2115.38	2672.94
ENSG00000148735	PLEKHS1	protein_coding	2546.38	-0.295801	0.140626	-2.10346	0.0354255	0.999961	3744.36	2382.9	2934.3	2475.61	2780.95	3733.04	3078.76	2322.25	2113.14	2160.36	2737.56	2723.05	1946.92	1613.37	3198.25	1581.02	2496.63	1812.42
ENSG00000237989	AP001046.5	lincRNA	24.7674	-0.292471	0.128295	-2.27967	0.0226274	0.999961	6.71434	107.896	79.7675	1.0315	160.614	1.48519	82.924	0	0	0	0	3.25724	0	0	1.3009	0	0.823426	0
ENSG00000259921	AC022819.3	sense_intronic	38.5828	-0.288863	0.146309	-1.97434	0.0483433	0.999961	0	64.4028	120.791	3.09451	105.056	35.6447	127.638	85.897	59.3834	0	0	4.34299	31.7605	1.29588	0	15.0192	0	40.1644
ENSG00000164574	GALNT10	protein_coding	2196.3	-0.283854	0.117429	-2.41725	0.0156383	0.999961	2570.47	2704.08	2977.61	2024.84	2444.57	2016.89	2090.99	2681	2358.89	1488.25	2049.46	2426.65	2081.37	2485.49	1471.31	1619.07	1744.02	2298.41
ENSG00000164114	MAP9	protein_coding	19.7362	-0.274895	0.130651	-2.10404	0.035375	0.999961	6.71434	0	0	206.301	73.7411	0	3.25192	6.06332	40.198	1.37166	0	2.17149	0	0	1.3009	7.00896	4.11713	3.01233
ENSG00000175040	CHST2	protein_coding	20.0065	-0.27232	0.129582	-2.10153	0.0355942	0.999961	2.23811	3.3456	77.4884	205.269	0	0	0	48.5066	5.48155	0	0	0	4.23473	3.23969	0.650448	6.00768	1.64685	2.00822
ENSG00000223803	RPS20P14	pseudogene	11.2785	-0.271544	0.127379	-2.13178	0.0330251	0.999961	2.23811	0	1.13954	59.8272	63.6396	0	3.25192	2.02111	63.9514	0	2.28225	0	0	0	0.650448	2.00256	0	2.00822
ENSG00000064313	TAF2	protein_coding	2638.69	-0.268591	0.110129	-2.43886	0.0147336	0.999961	2972.21	2964.2	2856.81	3498.86	3340.57	2360.72	1897.5	3321.69	2900.65	2552.65	2099.67	2495.05	2588.48	2093.49	2965.39	2301.94	1917.76	2368.7
ENSG00000002016	RAD52	protein_coding	8.90771	-0.268111	0.134898	-1.98752	0.0468652	0.999961	23.5002	0	53.5582	7.22052	16.1624	336.397	34.1452	6.06332	0	0	0	2.17149	0	0	0	4.00512	3.29371	5.02055
ENSG00000176624	MEX3C	protein_coding	2522.51	-0.265762	0.129262	-2.056	0.0397825	0.999961	2651.04	3519.57	2684.74	1945.41	2629.43	2485.47	2908.84	3469.23	2717.02	2110.98	2084.83	2440.76	1638.84	2168.65	3645.11	2270.9	1981.99	2052.4
ENSG00000125398	SOX9	protein_coding	2598.8	-0.264773	0.118902	-2.22682	0.0259593	0.999961	3498.17	3132.32	2859.09	3082.13	2543.56	2999.35	2336.51	3021.55	2243.78	2721.37	2309.63	1702.45	2167.12	2002.78	3152.07	2115.7	2965.98	1924.88
ENSG00000141867	BRD4	protein_coding	2752.19	-0.264006	0.12261	-2.15321	0.0313018	0.999961	4170.72	2195.55	2095.61	3532.9	3293.1	3312.73	3355.98	2794.18	2490.45	2780.35	1930.78	2100.92	2468.85	2680.52	2608.29	2185.79	2713.19	2829.58
ENSG00000164934	DCAF13	protein_coding	22.5147	-0.262333	0.132372	-1.98179	0.0475026	0.999961	1.11906	7.5276	64.9535	209.395	10.1015	0	73.9812	2.02111	2.74077	0	1.14112	0	0	4.53557	0	2.00256	1.64685	24.0987
ENSG00000120690	ELF1	protein_coding	1860.65	-0.262329	0.131644	-1.99272	0.046292	0.999961	2378	1765.64	1622.7	2115.61	2056.67	2012.44	2132.45	2064.56	2285.8	1021.88	1364.78	2058.58	1635.66	1989.82	1400.41	2487.18	1419.59	1679.88
ENSG00000110048	OSBP	protein_coding	1673.69	-0.261405	0.131227	-1.99201	0.0463699	0.999961	2520.12	1620.11	1830.09	1540.03	1802.11	1774.81	1938.15	2096.9	1452.61	1172.77	1280.34	1174.78	1723.53	1273.85	1226.09	1708.18	1882.35	2109.64
ENSG00000272502	RP11-713M15.2	antisense	19.5333	-0.258453	0.124269	-2.07978	0.0375453	0.999961	1.11906	136.333	46.7209	84.5832	0	68.319	0	1.01055	2.74077	0	0	0	8.46945	0.647939	0.650448	0	0	1.00411
ENSG00000140943	MBTPS1	protein_coding	3637.37	-0.257207	0.125369	-2.0516	0.040209	0.999961	4226.68	4856.97	3441.4	3069.75	3829.49	4450.39	4687.64	3995.73	3377.55	2490.93	3384.57	1995.6	2923.02	3611.61	4428.9	3476.44	3763.88	3462.17
ENSG00000110841	PPFIBP1	protein_coding	3487.98	-0.256404	0.106164	-2.41516	0.0157283	0.999961	4890.28	4176.98	3719.44	2574.63	3705.24	4330.83	3141.36	3904.78	3916.56	3045.08	3235.09	3322.39	2342.86	3003.2	3685.44	3042.89	3272.3	3474.22
ENSG00000219665	CTD-2006C1.2	processed_transcript	31.6741	-0.253194	0.128823	-1.96544	0.0493628	0.999961	43.6432	71.9304	26.2093	0	38.3858	0	127.638	136.425	84.964	6.85829	0	0	0	0.647939	1.3009	0	0	32.1315
ENSG00000263316	RP11-530N7.3	antisense	30.1434	-0.252711	0.119716	-2.11092	0.0347788	0.999961	142.12	53.5296	0	0	1.01015	161.144	102.436	0	80.396	0	0	0	0	1.29588	0.650448	0	0	0
ENSG00000184408	KCND2	protein_coding	21.3186	-0.249708	0.12615	-1.97945	0.0477652	0.999961	0	0	111.674	2.06301	59.599	0	130.89	6.06332	51.1611	0	2.28225	8.68598	0	0	0	4.00512	3.29371	4.01644
ENSG00000126653	NSRP1	protein_coding	13.9504	-0.247433	0.123447	-2.00437	0.0450303	0.999961	4.47623	66.0756	0	106.245	3.03046	0	1.62596	36.3799	22.8398	5.48663	0	0	0	1.94382	0	3.00384	0	0
ENSG00000056097	ZFR	protein_coding	6566.42	-0.243124	0.0973875	-2.49646	0.0125439	0.999961	6385.34	7880.56	5709.07	6891.47	6578.11	7760.88	8336.3	7351.78	7445.77	4315.23	5230.91	6044.36	5464.92	5355.86	7272	7004.95	6593.17	6574.92
ENSG00000102984	ZNF821	protein_coding	24.2523	-0.242001	0.123083	-1.96616	0.0492807	0.999961	2.23811	143.024	42.1628	0	0	0	197.554	6.06332	24.667	1.37166	0	8.68598	2.11736	0	0	261.334	1.64685	0
ENSG00000183779	ZNF703	protein_coding	2634.55	-0.241086	0.0902373	-2.67169	0.00754694	0.999961	3155.74	2710.77	3053.95	2434.35	2538.51	2937.72	3159.24	2951.83	2839.44	1936.78	2602.9	2142.18	2116.3	2810.11	2112	3022.86	2456.28	2440.99
ENSG00000169398	PTK2	protein_coding	4124.76	-0.237202	0.106522	-2.22678	0.0259619	0.999961	4966.37	4943.12	3743.37	5178.14	4001.21	4843.22	3789.3	4989.1	3912.91	5519.55	3508.96	3870.69	3276.62	3171.66	3189.8	3519.5	4053.73	3768.43
ENSG00000114423	CBLB	protein_coding	4668.48	-0.234939	0.114339	-2.05475	0.0399031	0.999961	6527.46	4159.42	4457.86	3867.1	5620.49	4428.11	5759.97	5252.86	5626.81	4536.07	4205.04	3395.13	3210.98	3815.71	4166.77	5212.66	5444.49	4345.79
ENSG00000114395	CYB561D2	protein_coding	19.9811	-0.234689	0.117341	-2.00005	0.0454948	0.999961	4.47623	0	95.721	1.0315	56.5685	0	68.2903	128.34	0	0	0	2.17149	1.05868	0	0	2.00256	0	0
ENSG00000116962	NID1	protein_coding	8860.42	-0.227672	0.112738	-2.01948	0.0434376	0.999961	13723	10765.3	8077.03	8267.5	8510.53	8874.04	8981.81	10810.9	8494.57	7497.48	7968.47	6033.5	6516.19	7435.1	8729.66	10082.9	9330.24	9389.44
ENSG00000148175	STOM	protein_coding	2631.68	-0.225684	0.101281	-2.2283	0.0258605	0.999961	2974.45	3149.05	3087	3158.46	1951.61	2668.89	2701.53	2934.65	3017.59	2296.15	2916.71	1971.72	2563.07	2110.98	2012.48	2445.12	2871.29	2539.4
ENSG00000105438	KDELR1	protein_coding	4921.9	-0.219783	0.111737	-1.96697	0.0491871	0.999961	5843.71	4469.72	5078.91	5179.18	6699.33	6239.3	4564.88	4677.85	5164.53	3455.2	4530.26	5341.88	3964.76	3180.73	4607.77	4775.1	5735.16	5085.82
ENSG00000086232	EIF2AK1	protein_coding	10743.1	-0.212649	0.0779732	-2.72721	0.00638726	0.999961	12033.2	12177.1	10879.1	10099.4	9923.74	12636	12766.2	12330.8	11197	7769.07	9700.69	9731.55	9853.15	9435.29	10041.6	10551.5	12509.5	9739.87
ENSG00000241973	PI4KA	protein_coding	4208.67	-0.211741	0.0952418	-2.2232	0.0262024	0.999961	5446.45	4357.64	4142.21	4515.92	4158.8	4615.24	4391.72	4276.66	4895.02	4426.34	3437.07	3142.15	3601.64	5445.28	3574.86	4194.36	3603.31	3531.46
ENSG00000196352	CD55	protein_coding	9871.67	-0.211024	0.0551247	-3.82813	0.000129121	0.999961	10589.6	9809.3	11151.5	10084	11824.8	9903.28	9989.9	12240.8	9841.2	9715.45	9402.86	9381.94	9064.43	9055.59	8255.48	9407.02	8597.39	9375.38
ENSG00000004455	AK2	protein_coding	4421.54	-0.204994	0.096928	-2.11491	0.0344373	0.999961	4921.61	4490.63	3722.86	4308.59	5411.39	5193.73	5056.74	5412.52	4254.59	3224.77	3613.94	4053.09	3905.48	4735.79	4126.44	5011.4	4719.06	3425.02
ENSG00000135842	FAM129A	protein_coding	3334.03	-0.201911	0.0969467	-2.0827	0.0372782	0.999961	4619.47	3308.8	3306.93	3321.44	4001.21	3875.62	3370.62	3327.75	3087.94	3418.17	2996.59	2618.82	2431.79	3855.24	3393.39	3179.06	3159.49	2740.22
ENSG00000119414	PPP6C	protein_coding	2450.8	-0.200911	0.0863743	-2.32605	0.0200158	0.999961	2457.45	3404.98	2455.7	2334.29	2350.62	3081.04	2381.22	2648.66	2539.78	2381.2	2117.93	2446.19	1968.09	2249	2571.87	1997.55	2303.95	2424.93
ENSG00000146072	TNFRSF21	protein_coding	9919.62	-0.195355	0.0912167	-2.14166	0.0322207	0.999961	11252.1	8801.44	10121.4	8113.8	13259.3	10969.6	9888.28	12366.1	10822.4	11439.6	8850.56	9812.98	9371.45	8742.64	8018.07	9389	9332.71	8001.76
ENSG00000107957	SH3PXD2A	protein_coding	3483.11	-0.193505	0.0920078	-2.10313	0.0354543	0.999961	4164.01	4046.5	3526.86	3088.32	3521.39	4527.62	3097.45	4466.65	3108.04	3669.18	3364.03	3452.68	2675.29	3119.83	3288.01	3144.02	3446.86	2989.24
ENSG00000140526	ABHD2	protein_coding	6101.44	-0.185536	0.0792254	-2.34187	0.0191874	0.999961	7116.08	5848.94	7266.82	5510.29	5702.31	7137.85	6956.67	7125.41	5893.58	6231.44	5148.75	6100.81	6234.58	5029.95	4736.56	5708.29	6007.72	6069.85
ENSG00000090924	PLEKHG2	protein_coding	3138.99	-0.184207	0.0924376	-1.99278	0.046286	0.999961	2987.88	3311.31	2771.35	3864.01	3667.86	3431.54	2951.93	3596.56	3559.35	2892.83	2955.51	2536.31	3569.88	3353.73	3141.66	2600.32	3061.5	2248.2
ENSG00000123066	MED13L	protein_coding	7746.8	-0.180282	0.0853299	-2.11276	0.0346212	0.999961	9537.72	7359.48	8023.47	7903.38	9299.46	8879.24	7902.17	8047.04	7295.94	8516.62	5972.64	7218.05	9100.43	7516.09	6086.89	6472.27	7303.79	7007.69
ENSG00000110917	MLEC	protein_coding	8017.07	-0.166744	0.0736418	-2.26425	0.0235587	0.999961	10854.8	8420.87	7474.21	7515.53	8329.72	9147.31	8502.96	7788.34	8405.04	8288.93	8235.49	7854.3	7310.2	7651.51	6732.78	8032.26	7035.35	6727.54
ENSG00000124486	USP9X	protein_coding	6572.23	-0.157372	0.0797263	-1.9739	0.0483929	0.999961	8314.59	6519.74	7392.16	6560.36	7459.97	6386.34	6605.46	7165.83	6082.69	6955.67	6835.33	6575.29	5735.94	6356.28	6287.23	4915.28	5288.87	6863.1
ENSG00000075785	RAB7A	protein_coding	27616.1	-0.151273	0.0597323	-2.53252	0.0113247	0.999961	34308	29084.1	29940.1	28184.8	24692.2	28900.4	29167.3	29333.3	28209	23694	24895.9	26544.3	24952.1	24096.8	27067.7	28517.4	29570.1	25932.2
ENSG00000234745	HLA-B	protein_coding	28775.5	-0.135818	0.0675511	-2.0106	0.0443675	0.999961	28231.6	29468.9	35003.1	26601.4	27107.4	35038	28073	29580.9	32353.9	30670.3	29341.7	27221.9	27664.4	23245.5	28762.1	26502.9	25697.5	27394.2
ENSG00000102554	KLF5	protein_coding	28392.4	-0.109804	0.0479775	-2.28865	0.0220997	0.999961	33124.1	28673.5	31472.8	28010.5	29772.2	31305.7	28470.6	27679.1	26861.4	26706.2	27782.9	29280.4	28534.7	26362.7	26148	28289.1	27653.9	24935.1
ENSG00000047457	CP	protein_coding	27751.2	-0.102009	0.0468385	-2.17788	0.0294148	0.999961	30167.5	29363.5	28779	27352.4	30167.2	26466.9	27461.7	30438.9	28496.7	24359.3	28464.2	24691	29196.3	27114.3	24740.4	27076.6	26875.8	28309.9

## Sheet: comparison1.DEG.upreg
EnsemblID	Genename	Genetype	baseMean	log2FoldChange	lfcSE	stat	pvalue	padj	NC1	NC2	NC3	NC4	NC5	NC6	NC9	NC10	NC11	ATH1	ATH2	ATH3	ATH4	ATH5	ATH6	ATH9	ATH10	ATH11
ENSG00000125810	CD93	protein_coding	366.769	0.76342	0.216952	3.51885	0.000433426	0.999961	57.0719	220.81	411.372	230.025	46.467	189.362	153.653	179.879	374.572	165.971	717.767	311.609	522.989	548.804	645.244	801.023	494.056	531.175
ENSG00000022976	ZNF839	protein_coding	234.693	0.728951	0.219018	3.32827	0.000873861	0.999961	62.6672	158.08	120.791	67.0477	30.3046	168.57	192.676	169.773	119.68	536.318	790.799	243.207	319.722	265.655	300.507	86.11	539.344	53.2179
ENSG00000158715	SLC45A3	protein_coding	217.485	0.715224	0.218265	3.27687	0.00104966	0.999961	71.6196	142.188	94.5814	111.402	206.071	22.2779	60.9735	223.332	41.1116	570.609	254.471	235.607	419.238	265.655	689.474	52.0665	360.661	93.3823
ENSG00000130511	SSBP4	protein_coding	396.403	0.682043	0.218383	3.12315	0.00178925	0.999961	204.787	216.628	235.884	485.838	212.132	134.41	127.638	365.82	109.631	477.337	947.133	599.333	932.699	120.517	1091.45	383.49	308.785	181.744
ENSG00000161999	JMJD8	protein_coding	403.582	0.680415	0.218208	3.1182	0.00181961	0.999961	158.906	236.701	247.279	375.467	54.5482	113.617	423.563	318.324	216.521	1058.92	221.378	414.755	942.227	1034.76	328.476	187.239	508.054	423.735
ENSG00000100029	PES1	protein_coding	872.294	0.674876	0.18077	3.73333	0.000188963	0.999961	423.003	527.768	1115.6	440.452	781.858	297.782	452.017	832.696	700.724	1246.84	1033.86	1399.53	788.718	1088.54	748.665	1130.44	1222.79	1470.02
ENSG00000179023	KLHDC7A	protein_coding	343.881	0.673856	0.209962	3.20942	0.00133002	0.999961	306.621	345.433	211.954	159.883	202.03	109.904	204.871	313.272	161.706	916.267	600.231	172.634	311.252	498.913	493.039	319.408	677.68	184.756
ENSG00000101182	PSMA7	protein_coding	294.216	0.660285	0.219086	3.01381	0.0025799	0.999961	22.3811	255.938	180.047	418.79	51.5178	158.916	204.871	123.288	106.89	171.457	224.801	271.437	735.784	328.505	653.049	370.473	615.099	402.648
ENSG00000170385	SLC30A1	protein_coding	193.712	0.634734	0.218449	2.90564	0.00366505	0.999961	81.6911	330.378	91.1628	127.906	118.188	63.8634	126.825	89.9393	35.6301	137.166	199.697	241.036	416.062	462.628	307.011	72.0921	219.031	366.5
ENSG00000176058	TPRN	protein_coding	243.86	0.631801	0.214805	2.94127	0.00326868	0.999961	71.6196	42.6564	31.907	21.6616	179.807	247.285	8.1298	109.14	370.004	667.997	272.729	447.328	367.363	450.318	186.678	226.289	367.248	321.315
ENSG00000188459	WASF4P	pseudogene	21.9407	0.631454	0.197446	3.19811	0.00138332	0.999961	6.71434	5.8548	3.41861	2.06301	5.05076	5.94078	14.6336	12.1266	5.48155	31.5481	47.9272	2.17149	73.049	96.5429	5.20358	19.0243	55.1696	3.01233
ENSG00000100347	SAMM50	protein_coding	135.087	0.627816	0.208679	3.00853	0.00262518	0.999961	119.739	3.3456	1.13954	72.2052	119.198	36.3873	48.7788	103.076	15.531	261.987	198.556	236.693	367.363	103.67	326.525	72.0921	224.795	120.493
ENSG00000105321	CCDC9	protein_coding	215.787	0.627021	0.219003	2.86308	0.00419551	0.999961	23.5002	268.484	173.209	174.324	93.9442	58.6652	111.378	85.897	174.496	724.235	372.006	129.204	380.067	287.037	106.023	172.22	255.262	294.204
ENSG00000136718	IMP4	protein_coding	378.464	0.614333	0.216833	2.8332	0.00460839	0.999961	60.4291	169.789	355.535	287.789	438.406	74.2597	265.845	347.63	190.027	973.877	716.626	169.377	387.478	504.096	556.133	260.333	574.752	479.965
ENSG00000088726	TMEM40	protein_coding	449.919	0.610363	0.216768	2.81574	0.00486649	0.999961	188.001	163.934	248.419	306.356	483.863	103.964	374.784	467.886	277.732	352.516	512.365	757.852	763.31	837.137	954.207	432.553	800.37	73.3001
ENSG00000079819	EPB41L2	protein_coding	502.51	0.606271	0.183705	3.30023	0.000966039	0.999961	364.812	488.458	410.233	354.837	450.528	366.1	213.001	261.733	412.03	264.73	848.996	828.425	1002.57	706.901	457.265	567.725	441.356	605.479
ENSG00000187210	GCNT1	protein_coding	182.295	0.589118	0.21789	2.70374	0.00685639	0.999961	69.3815	246.738	77.4884	160.914	36.3655	14.1093	135.768	72.7598	118.767	104.246	273.87	95.5458	190.563	151.618	623.129	107.137	477.587	325.332
ENSG00000083290	ULK2	protein_coding	431.974	0.588033	0.212001	2.77372	0.00554188	0.999961	70.5006	516.895	423.907	288.821	366.685	104.706	266.658	321.356	304.226	318.224	787.376	597.161	385.36	298.052	876.153	848.084	479.234	522.138
ENSG00000137700	SLC37A4	protein_coding	172.78	0.585369	0.218846	2.6748	0.00747739	0.999961	23.5002	50.184	95.721	115.528	274.761	53.467	178.043	31.3272	100.495	448.532	410.805	67.3163	232.91	225.483	261.48	183.234	106.222	251.028
ENSG00000137747	TMPRSS13	protein_coding	890.418	0.577968	0.183316	3.15285	0.00161686	0.999961	500.218	797.089	1031.28	526.066	886.914	714.379	363.402	419.38	745.49	1614.44	927.734	431.042	1365.7	1186.38	1179.91	1069.37	1077.86	1190.88
ENSG00000144857	BOC	protein_coding	226.574	0.577903	0.219033	2.63843	0.00832904	0.999961	42.5241	251.756	67.2326	171.229	131.32	81.6857	204.058	133.393	153.483	655.652	174.592	326.81	616.153	27.8614	363.6	189.242	202.563	285.167
ENSG00000178921	PFAS	protein_coding	333.29	0.571011	0.218478	2.61358	0.0089599	0.999961	126.453	86.1492	37.6047	78.3942	231.325	423.28	251.211	319.335	384.622	423.842	515.788	435.385	961.283	295.46	428.645	351.449	424.065	224.921
ENSG00000185043	CIB1	protein_coding	589.932	0.567869	0.194489	2.9198	0.00350261	0.999961	392.789	522.75	673.465	290.884	462.65	261.394	647.945	460.812	199.163	829.853	843.291	1171.52	461.585	1089.19	604.266	633.81	690.855	382.566
ENSG00000198851	CD3E	protein_coding	281.613	0.559281	0.216045	2.58873	0.00963317	0.999961	242.835	295.249	256.395	90.7723	141.421	197.531	161.783	123.288	211.04	363.489	635.606	65.1448	370.539	792.429	232.21	176.225	351.603	361.48
ENSG00000188493	C19orf54	protein_coding	328.826	0.552341	0.211789	2.60798	0.00910792	0.999961	135.406	155.57	234.744	321.829	380.827	77.2301	246.333	335.504	196.422	133.051	856.984	436.47	480.642	523.535	330.427	285.365	488.292	300.229
ENSG00000174669	SLC29A2	protein_coding	466.805	0.550479	0.217122	2.53534	0.0112339	0.999961	390.551	258.448	84.3256	803.541	278.802	139.608	399.986	193.016	286.868	1170.02	335.49	758.937	808.833	807.98	365.552	202.258	587.103	531.175
ENSG00000105472	CLEC11A	protein_coding	338.142	0.5447	0.211179	2.57932	0.00989936	0.999961	179.049	219.973	238.163	242.403	384.868	195.303	252.837	298.113	149.829	384.064	527.199	548.302	882.941	95.895	630.284	380.486	192.682	284.163
ENSG00000092445	TYRO3	protein_coding	399.113	0.542461	0.212645	2.55102	0.0107408	0.999961	401.741	194.881	192.581	232.088	542.452	176.738	415.433	237.48	141.607	663.882	123.241	511.387	588.627	807.332	768.829	264.338	354.073	567.323
ENSG00000135776	ABCB10	protein_coding	199.307	0.539147	0.215567	2.50107	0.012382	0.999961	54.8338	294.413	62.6744	156.788	3.03046	170.797	69.9163	68.7176	137.039	624.104	205.402	406.069	118.572	88.1197	273.838	214.274	218.208	420.722
ENSG00000138286	FAM149B1	protein_coding	636.707	0.538567	0.186751	2.88387	0.00392817	0.999961	551.695	577.116	289.442	497.184	689.934	440.36	430.88	463.844	412.03	875.117	748.577	938.086	1054.45	242.977	1242.35	544.696	722.968	739.026
ENSG00000110876	SELPLG	protein_coding	452.04	0.536396	0.199477	2.68901	0.00716648	0.999961	86.1674	352.124	472.907	224.868	332.34	272.533	506.487	323.377	450.4	672.112	611.642	590.647	551.573	625.909	674.514	631.807	214.091	543.224
ENSG00000110844	PRPF40B	protein_coding	210.794	0.533311	0.215779	2.47156	0.0134526	0.999961	256.264	97.0224	113.954	108.308	90.9137	223.522	60.9735	139.456	227.484	240.04	265.882	131.375	361.011	277.318	569.792	116.148	120.22	394.616
ENSG00000105854	PON2	protein_coding	174.058	0.531257	0.197298	2.69267	0.00708832	0.999961	30.2145	48.5112	100.279	179.482	60.6091	1.48519	1.62596	170.784	35.6301	186.545	415.369	206.292	103.751	49.8913	682.32	39.0499	330.194	491.01
ENSG00000177830	CHID1	protein_coding	352.897	0.52838	0.212493	2.48658	0.0128978	0.999961	329.003	296.922	249.558	152.662	560.635	60.893	281.291	170.784	164.446	484.195	806.775	388.698	333.485	723.748	353.843	257.329	380.423	357.463
ENSG00000222009	BTBD19	protein_coding	272.083	0.527621	0.216484	2.43724	0.0148001	0.999961	26.8574	170.626	306.535	182.576	266.68	227.977	191.863	47.496	274.991	547.291	240.777	212.806	474.289	248.161	320.02	442.565	338.428	377.546
ENSG00000078814	MYH7B	protein_coding	80.8768	0.527416	0.199878	2.63869	0.00832278	0.999961	40.286	36.8016	4.55814	27.8506	4.04061	8.16857	142.272	23.2427	23.7534	21.9465	426.78	102.06	12.7042	152.266	171.718	80.1023	102.928	74.3042
ENSG00000164048	ZNF589	protein_coding	374.184	0.522448	0.216324	2.41512	0.01573	0.999961	73.8577	139.679	61.5349	256.844	285.873	406.201	227.634	462.833	431.215	437.559	491.824	388.698	203.267	329.801	586.704	497.636	566.517	887.634
ENSG00000113013	HSPA9	protein_coding	691.87	0.521618	0.214026	2.43717	0.0148028	0.999961	90.6436	816.326	647.256	274.38	314.157	592.593	378.036	355.715	953.789	397.781	625.336	614.533	788.718	778.175	1598.15	1088.39	1286.19	853.494
ENSG00000153574	RPIA	protein_coding	214.252	0.521418	0.217924	2.39266	0.0167269	0.999961	285.359	35.1288	111.674	26.8191	102.025	132.182	329.257	134.404	26.4941	459.505	268.164	420.184	259.377	426.344	256.276	387.495	100.458	95.3905
ENSG00000130299	GTPBP3	protein_coding	200.384	0.518085	0.218889	2.36688	0.0179386	0.999961	54.8338	127.969	99.1396	279.537	266.68	57.18	70.7293	140.467	108.717	323.711	190.568	300.752	408.651	181.423	495.641	233.298	226.442	41.1685
ENSG00000130193	THEM6	protein_coding	470.415	0.516974	0.206925	2.49836	0.0124769	0.999961	196.954	347.106	231.326	692.138	368.706	348.278	391.857	311.25	229.311	1036.97	979.084	736.137	262.553	408.201	761.674	528.675	280.788	356.459
ENSG00000008405	CRY1	protein_coding	108.52	0.516908	0.207748	2.48815	0.012841	0.999961	51.4766	43.4928	0	101.087	31.3147	96.5377	42.275	113.182	15.531	167.342	63.9029	244.293	94.2227	106.262	300.507	27.0345	338.428	116.477
ENSG00000272565	RP11-485G4.2	lincRNA	506.964	0.51683	0.206277	2.50552	0.0122273	0.999961	397.265	406.49	256.395	237.246	398	636.406	356.898	480.013	199.163	316.853	433.627	216.064	750.605	732.171	489.137	1282.64	882.713	653.676
ENSG00000184988	TMEM106A	protein_coding	257.189	0.513854	0.211118	2.43396	0.0149344	0.999961	111.906	282.703	208.535	103.15	111.117	146.292	186.985	396.137	132.471	614.502	179.156	473.386	361.011	415.977	163.262	209.267	236.323	297.217
ENSG00000204574	ABCF1	protein_coding	741.12	0.513134	0.185219	2.77042	0.00559836	0.999961	209.264	532.787	425.047	568.358	413.152	877.007	652.823	900.403	570.081	1239.98	605.937	1086.83	698.73	876.013	659.554	1026.31	1186.56	811.322
ENSG00000010256	UQCRC1	protein_coding	912.459	0.512015	0.19179	2.66967	0.00759262	0.999961	521.48	712.613	818.186	659.13	1461.69	465.609	565.021	528.519	550.895	2241.29	1028.15	937	1102.09	1025.04	1179.91	487.623	987.288	1152.72
ENSG00000160410	SHKBP1	protein_coding	1418.73	0.510833	0.188336	2.71235	0.00668081	0.999961	785.578	1415.19	686	1197.57	2398.1	702.497	856.068	866.044	921.813	1961.47	2772.93	1449.47	2346.04	1314.67	1912.32	1013.29	1510.16	1427.85
ENSG00000232573	RPL3P4	pseudogene	392.906	0.508256	0.168912	3.009	0.00262108	0.999961	167.858	359.652	381.744	209.395	270.721	366.1	481.284	268.807	278.645	556.893	439.333	465.786	453.116	316.194	362.95	633.81	495.703	564.31
ENSG00000172500	FIBP	pseudogene	889.733	0.504449	0.214311	2.35382	0.0185817	0.999961	76.0958	421.546	780.582	748.871	938.432	499.768	1027.61	871.097	384.622	1386.75	1012.18	1903.32	1961.74	1034.11	902.171	734.939	645.566	685.808
ENSG00000088038	CNOT3	protein_coding	939.56	0.503514	0.192641	2.61374	0.00895572	0.999961	445.384	614.754	353.256	1449.26	694.985	441.845	987.771	929.709	575.562	1282.5	1936.49	1203.01	1074.56	1153.98	1297.64	985.259	732.026	754.087
ENSG00000138111	TMEM180	protein_coding	308.417	0.503196	0.21813	2.30687	0.0210623	0.999961	108.548	180.662	167.512	324.923	289.914	61.6356	345.517	67.7071	370.918	427.957	586.538	652.534	170.448	139.955	582.801	222.284	433.946	417.71
ENSG00000141013	GAS8	protein_coding	134.131	0.5019	0.202814	2.47469	0.0133353	0.999961	16.7858	43.4928	95.721	75.2997	139.401	1.48519	26.0154	103.076	74.0009	198.89	273.87	297.495	463.703	213.172	3.25224	214.274	111.163	63.259
ENSG00000167962	ZNF598	protein_coding	397.338	0.499207	0.21773	2.29278	0.0218606	0.999961	105.191	168.116	346.419	577.642	165.665	196.046	177.23	491.129	268.596	591.184	660.711	130.29	471.113	330.449	1269.02	357.457	556.636	289.184
ENSG00000110756	HPS5	protein_coding	60.608	0.497101	0.169427	2.93402	0.003346	0.999961	0	17.5644	2.27907	12.378	2.0203	0	23.5764	30.3166	3.65436	178.315	175.733	15.2005	0	94.5991	303.109	22.0281	135.865	74.3042
ENSG00000114648	KLHL18	protein_coding	344.568	0.495837	0.218295	2.27141	0.0231224	0.999961	21.2621	303.613	241.581	227.962	331.33	188.62	238.203	20.2111	405.634	430.7	114.112	321.381	708.258	355.071	703.134	264.338	730.379	596.442
ENSG00000253293	HOXA10	protein_coding	106.439	0.495446	0.19996	2.47773	0.0132221	0.999961	7.8334	15.8916	136.744	0	26.264	136.638	52.8437	42.4432	20.099	208.492	151.769	19.5435	206.443	200.213	186.678	185.237	43.6416	275.126
ENSG00000166446	CDYL2	protein_coding	470.238	0.492443	0.218823	2.25042	0.0244223	0.999961	64.9053	212.446	463.791	516.783	289.914	637.891	268.283	232.427	212.867	875.117	1514.27	657.963	346.189	602.583	114.479	602.77	333.488	518.121
ENSG00000214530	STARD10	protein_coding	596.34	0.489759	0.185993	2.63321	0.00845826	0.999961	345.788	424.891	306.535	557.012	848.528	255.453	415.433	559.847	481.463	788.703	749.718	574.36	1005.75	930.44	1001.69	603.771	489.115	395.62
ENSG00000198026	ZNF335	protein_coding	829.275	0.488597	0.195527	2.49888	0.0124588	0.999961	846.007	883.238	562.93	863.368	595.99	316.346	521.933	510.329	652.304	1378.52	1096.62	1212.78	871.295	806.684	1734.09	489.626	377.953	1206.94
ENSG00000166839	ANKDD1A	protein_coding	260.498	0.488536	0.219108	2.22966	0.02577	0.999961	44.7623	160.589	436.442	191.86	159.604	170.797	133.329	64.6754	207.385	72.6978	445.038	125.947	776.014	204.101	414.335	225.288	541.814	314.287
ENSG00000172824	CES4A	protein_coding	267.771	0.488327	0.219057	2.22922	0.0257994	0.999961	265.216	30.9468	111.674	151.631	222.234	133.668	148.775	161.689	412.03	510.257	191.709	218.235	419.238	764.568	66.3457	299.383	401.009	311.274
ENSG00000143851	PTPN7	protein_coding	180.03	0.486771	0.200186	2.4316	0.0150325	0.999961	13.4287	14.2188	72.9302	121.717	147.482	70.5467	69.1033	133.393	116.026	685.829	100.419	2.17149	519.813	342.76	472.875	19.0243	98.8112	239.982
ENSG00000118855	MFSD1	protein_coding	341.615	0.482723	0.216171	2.23306	0.0255452	0.999961	27.9764	33.456	510.512	80.4572	262.64	574.77	208.936	46.4855	149.829	445.789	285.281	648.191	250.908	748.369	877.454	360.461	293.14	344.41
ENSG00000079482	OPHN1	protein_coding	307.845	0.481276	0.214726	2.24135	0.0250035	0.999961	121.977	327.032	305.395	151.631	100.005	468.579	199.18	178.868	164.446	684.457	311.527	273.608	285.844	159.393	844.281	407.521	237.147	320.311
ENSG00000164061	BSN	protein_coding	75.4704	0.480234	0.193934	2.47627	0.0132762	0.999961	12.3096	35.1288	52.4186	6.18902	2.0203	50.4966	92.6798	20.2111	14.6175	314.11	30.8103	176.977	243.497	85.5279	4.55313	123.157	7.41084	86.3535
ENSG00000140326	CDAN1	protein_coding	397.733	0.47932	0.217177	2.20705	0.0273108	0.999961	55.9528	343.76	518.488	391.971	225.264	194.56	489.414	163.71	172.669	1001.31	553.445	668.82	316.546	642.107	232.21	614.785	362.308	211.867
ENSG00000014164	ZC3H3	protein_coding	748.164	0.478394	0.209242	2.28632	0.0222356	0.999961	530.433	636.5	248.419	682.855	530.33	288.87	702.415	577.026	850.553	1045.2	1215.3	206.292	754.84	1550.52	1664.5	654.837	756.729	571.339
ENSG00000011143	MKS1	protein_coding	25.7129	0.478231	0.157205	3.04208	0.00234949	0.999961	1.11906	0	2.27907	2.06301	2.0203	0	2.43894	1.01055	0.913591	178.315	13.6935	24.9722	0	167.816	0.650448	3.00384	3.29371	59.2425
ENSG00000136237	RAPGEF5	protein_coding	230.576	0.474238	0.2186	2.16943	0.0300503	0.999961	66.0243	202.409	210.814	96.9613	382.848	33.4169	95.9317	134.404	144.347	606.273	530.623	159.605	57.1688	343.408	161.311	234.299	143.276	547.24
ENSG00000142235	LMTK3	protein_coding	113.434	0.473063	0.208699	2.26672	0.0234073	0.999961	76.0958	75.276	83.1861	48.4806	43.4365	5.19818	55.2827	108.129	68.5193	105.618	383.418	299.666	71.9904	164.576	1.3009	94.1203	141.629	215.884
ENSG00000185670	ZBTB3	protein_coding	155.445	0.469139	0.207458	2.26137	0.0237362	0.999961	25.7383	60.2208	36.4651	136.158	69.7005	82.4283	13.8207	158.657	179.064	363.489	398.252	107.489	284.785	382.932	1.3009	164.21	128.454	204.839
ENSG00000182890	GLUD2	protein_coding	17.2581	0.468067	0.160098	2.92362	0.00345984	0.999961	0	0.8364	0	0	0	0.742597	2.43894	6.06332	5.48155	5.48663	10.2701	133.547	2.11736	10.367	2.60179	59.0755	62.5804	9.037
ENSG00000163312	HELQ	protein_coding	161.058	0.467422	0.215947	2.16452	0.0304243	0.999961	2.23811	186.517	121.93	156.788	109.096	47.5262	154.466	61.6438	65.7786	299.021	106.125	155.262	138.687	376.452	370.755	376.481	97.9877	72.296
ENSG00000103495	MAZ	protein_coding	384.316	0.466911	0.218755	2.1344	0.0328101	0.999961	340.193	123.787	272.349	625.091	241.426	100.251	94.3057	308.219	323.411	914.895	1027.01	302.923	573.806	528.07	538.571	217.278	226.442	159.654
ENSG00000241627	UBQLN4P1	pseudogene	734.75	0.466698	0.212079	2.20059	0.0277652	0.999961	909.793	314.486	609.651	352.774	891.964	371.299	408.929	517.403	561.859	1709.09	1774.45	692.707	1163.49	1205.17	426.694	508.65	353.25	453.858
ENSG00000134802	SLC43A3	protein_coding	225.41	0.463003	0.216172	2.14183	0.0322074	0.999961	8.95245	54.366	51.2791	375.467	229.305	86.1413	136.581	189.984	147.088	508.885	674.404	376.754	430.884	159.393	186.028	128.164	107.869	205.843
ENSG00000158292	GPR153	protein_coding	314.958	0.462443	0.218584	2.11563	0.0343766	0.999961	245.073	148.879	215.372	321.829	129.299	115.845	263.406	169.773	397.412	897.064	659.57	163.948	486.994	283.149	569.792	315.403	232.206	54.222
ENSG00000067221	STOML1	protein_coding	158.64	0.460915	0.219116	2.10352	0.0354206	0.999961	80.5721	117.096	53.5582	66.0162	106.066	103.221	147.962	50.5277	257.633	23.3182	372.006	226.921	286.903	274.078	117.081	328.42	145.746	98.4029
ENSG00000115286	NDUFS7	protein_coding	356.988	0.460336	0.212288	2.16845	0.0301246	0.999961	208.145	246.738	378.326	366.184	219.203	200.501	204.058	65.686	519.833	374.462	449.603	442.985	212.795	715.325	752.568	331.423	210.797	527.158
ENSG00000115902	SLC1A4	protein_coding	848.03	0.45951	0.191161	2.40379	0.0162261	0.999961	208.145	523.586	933.279	925.258	730.34	574.77	656.888	509.319	962.011	1213.92	1162.81	480.986	1220.66	754.201	1406.27	881.126	1211.26	909.724
ENSG00000151806	GUF1	protein_coding	549.99	0.459062	0.216397	2.12139	0.0338893	0.999961	123.096	465.038	112.814	326.986	661.65	115.103	478.032	697.282	638.6	1047.95	1058.96	743.737	834.241	346.647	607.518	492.629	444.65	704.886
ENSG00000130811	EIF3G	protein_coding	828.79	0.457966	0.19584	2.33847	0.0193627	0.999961	576.314	632.318	650.675	647.784	410.122	837.65	691.846	317.314	1085.35	562.379	862.69	814.31	1765.88	728.931	1419.28	688.88	606.865	1619.63
ENSG00000204282	TNRC6C-AS1	processed_transcript	198.945	0.457379	0.210091	2.17705	0.0294766	0.999961	45.8813	52.6932	79.7675	55.7012	213.142	185.649	137.394	121.266	141.607	165.971	871.819	508.13	327.133	182.719	1.95134	140.179	130.101	219.9
ENSG00000135241	PNPLA8	protein_coding	220.584	0.456889	0.209421	2.18167	0.0291338	0.999961	143.239	214.118	4.55814	84.5832	73.7411	195.303	68.2903	302.155	49.3339	618.617	382.277	149.833	184.211	18.7902	392.22	457.585	553.342	78.3206
ENSG00000177125	ZBTB34	protein_coding	381.689	0.455146	0.216959	2.09785	0.0359188	0.999961	100.715	257.611	360.093	514.72	157.584	438.132	143.085	360.768	173.582	735.208	73.0319	323.553	354.658	412.089	603.615	569.728	613.453	678.779
ENSG00000171204	TMEM126B	protein_coding	142.598	0.454785	0.201055	2.26199	0.0236981	0.999961	32.4526	103.714	153.837	47.4491	2.0203	110.647	0	107.119	92.2727	43.893	366.301	304.009	140.805	192.438	128.138	256.328	112.809	372.525
ENSG00000156218	ADAMTSL3	protein_coding	19.994	0.454094	0.164336	2.76321	0.00572367	0.999961	4.47623	1.6728	0	4.12601	1.01015	0	4.87788	7.07387	7.30873	46.6363	2.28225	2.17149	51.8754	106.262	0.650448	107.137	3.29371	9.037
ENSG00000188677	PARVB	protein_coding	239.263	0.453806	0.218887	2.07325	0.0381493	0.999961	21.2621	384.744	192.581	52.6066	56.5685	192.333	87.8019	166.741	309.707	126.192	470.143	353.954	403.358	169.112	492.389	163.209	373.836	290.188
ENSG00000198855	FICD	protein_coding	390.872	0.451922	0.214831	2.10361	0.0354121	0.999961	200.311	455.002	219.93	116.56	345.472	0	320.314	336.514	203.731	650.166	451.885	661.22	373.715	403.666	360.998	837.07	280.788	818.35
ENSG00000175538	KCNE3	protein_coding	181.062	0.449328	0.217571	2.0652	0.038904	0.999961	79.453	118.769	335.023	49.5121	165.665	220.551	38.2101	42.4432	22.8398	381.321	370.865	212.806	307.018	104.966	322.622	248.317	55.993	182.748
ENSG00000001036	FUCA2	protein_coding	305.046	0.448456	0.199628	2.24645	0.0246749	0.999961	196.954	219.973	117.372	122.749	155.563	413.627	221.944	338.535	361.782	481.452	411.946	390.869	318.663	182.071	310.264	570.729	326.9	349.431
ENSG00000156504	FAM122B	protein_coding	1736.34	0.448161	0.16755	2.67478	0.00747782	0.999961	990.365	1178.49	1372	1771.09	1459.67	1884.71	860.946	1869.52	1321.97	2770.75	2202.37	2788.2	1103.15	1761.75	2683.75	1446.85	1464.05	2324.52
ENSG00000188060	RAB42	protein_coding	495.265	0.446172	0.218633	2.04074	0.041277	0.999961	32.4526	357.979	282.605	270.254	538.411	184.164	661.766	534.583	334.374	205.749	556.869	1053.17	584.392	347.943	1282.68	612.783	484.175	590.417
ENSG00000110066	SUV420H1	protein_coding	293.721	0.445895	0.218784	2.03806	0.0415436	0.999961	59.31	200.736	126.488	452.83	46.467	487.144	249.585	52.5488	128.816	237.297	286.422	259.494	376.891	302.587	573.695	428.548	860.48	157.645
ENSG00000139637	C12orf10	protein_coding	348.488	0.444213	0.218818	2.03005	0.0423511	0.999961	20.143	248.411	386.302	181.545	523.259	371.299	79.6721	279.923	150.743	249.642	469.002	477.729	754.84	355.718	273.838	504.645	566.517	379.554
ENSG00000079785	DDX1	protein_coding	268.422	0.444101	0.2111	2.10375	0.0354004	0.999961	183.525	271.83	76.3489	40.2286	4.04061	176.738	255.276	207.163	227.484	27.4331	297.833	288.809	213.854	889.62	610.12	298.381	623.334	139.571
ENSG00000119541	VPS4B	protein_coding	270.77	0.443734	0.215205	2.06191	0.0392163	0.999961	87.2864	122.114	382.884	19.5986	269.711	294.811	47.9658	124.298	198.249	780.473	25.1047	438.642	131.277	244.273	303.759	520.665	539.344	343.406
ENSG00000108296	CWC25	protein_coding	201.163	0.442781	0.208725	2.12136	0.0338913	0.999961	116.382	90.3312	126.488	167.103	259.609	90.5969	242.268	165.731	132.471	529.46	219.096	157.433	246.673	298.052	191.232	324.414	102.928	160.658
ENSG00000112290	WASF1	protein_coding	1050.46	0.442128	0.172945	2.55647	0.010574	0.999961	600.933	612.245	780.582	1219.24	1093.99	714.379	1015.41	786.211	856.948	1740.63	1181.06	1546.1	1442.98	1586.15	1257.32	831.062	1137.98	505.068
ENSG00000162804	SNED1	protein_coding	464.78	0.441874	0.213163	2.07294	0.0381776	0.999961	762.077	203.245	380.605	230.025	431.335	227.977	425.189	103.076	398.326	1116.53	643.594	777.395	659.559	456.149	343.436	281.359	286.552	639.619
ENSG00000129038	LOXL1	protein_coding	483.958	0.440946	0.211174	2.08807	0.0367917	0.999961	212.621	246.738	729.302	534.319	560.635	484.173	173.165	196.047	187.286	401.896	636.747	350.696	1142.32	518.999	638.089	840.073	518.759	339.389
ENSG00000004777	ARHGAP33	protein_coding	106.083	0.440906	0.196975	2.23839	0.0251956	0.999961	13.4287	51.0204	66.093	36.1026	1.01015	0	141.459	66.6965	89.5319	264.73	285.281	105.317	56.1101	189.198	230.909	40.0512	116.927	155.637
ENSG00000099994	SUSD2	protein_coding	1073.22	0.440611	0.184218	2.39179	0.0167666	0.999961	427.48	531.114	1099.65	1109.9	972.777	972.802	984.519	805.411	864.257	1880.54	1605.56	2200.81	1039.63	1183.14	667.359	833.064	996.346	1143.68
ENSG00000101276	SLC52A3	protein_coding	408.722	0.440134	0.218201	2.0171	0.0436851	0.999961	446.504	225.828	295.14	382.688	342.442	72.7745	462.586	318.324	126.989	1252.32	235.072	913.113	671.204	231.962	535.318	269.344	329.371	246.007
ENSG00000182379	NXPH4	protein_coding	207.484	0.440078	0.213487	2.06139	0.0392663	0.999961	218.216	92.004	104.837	179.482	78.7919	0	180.482	164.72	141.607	382.692	330.926	496.187	204.326	236.498	446.858	233.298	65.0507	178.732
ENSG00000128918	ALDH1A2	protein_coding	272.562	0.439166	0.218812	2.00705	0.044744	0.999961	59.31	232.519	288.302	127.906	240.416	386.151	195.115	87.9181	69.4329	268.845	430.204	174.805	479.583	362.846	889.812	225.288	36.2308	351.439
ENSG00000028137	TNFRSF1B	protein_coding	1756.6	0.439131	0.191191	2.29682	0.021629	0.999961	483.432	1278.02	1474.56	2325.01	1729.38	888.146	1884.49	1380.42	1175.79	2936.72	2677.08	2260.53	3221.57	2000.19	1975.41	1458.86	1212.08	1257.15
ENSG00000064490	RFXANK	protein_coding	1296	0.439094	0.185834	2.36283	0.0181361	0.999961	1040.72	1007.86	784	1104.74	1819.28	1034.44	1134.11	786.211	660.526	1991.65	2031.2	2315.9	1739.41	1733.88	690.775	1523.95	1215.38	713.923
ENSG00000198853	RUSC2	protein_coding	1323.26	0.437995	0.204113	2.14585	0.0318853	0.999961	702.767	1333.22	1130.42	1263.59	1169.76	627.495	562.582	1252.08	1257.1	2951.81	1160.52	1792.57	1165.61	2416.81	307.011	1853.37	1403.94	1468.01
ENSG00000263335	AF001548.5	antisense	72.3763	0.437637	0.176354	2.48158	0.0130801	0.999961	6.71434	0	20.5116	37.1341	54.5482	0	30.8933	12.1266	43.8524	90.5294	33.0926	403.898	1.05868	135.419	271.237	66.0844	44.465	51.2097
ENSG00000198444	F8A2	protein_coding	22.4122	0.437348	0.192761	2.26886	0.0232771	0.999961	7.8334	18.4008	3.41861	10.315	7.07107	9.65377	20.3245	8.08443	7.30873	10.9733	7.98787	3.25724	14.8215	119.869	2.60179	52.0665	91.4003	8.03289
ENSG00000198055	GRK6	protein_coding	515.179	0.436759	0.218224	2.00143	0.0453463	0.999961	805.721	209.936	263.233	342.459	309.107	230.205	301.616	368.852	546.327	1510.19	1001.91	1133.52	435.118	281.205	190.581	481.615	685.914	175.719
ENSG00000021355	SERPINB1	protein_coding	939.585	0.436642	0.192753	2.2653	0.0234943	0.999961	410.694	515.222	862.628	488.932	1417.24	846.561	652.823	878.171	672.403	1444.36	1192.47	1700.28	1169.84	881.845	1312.6	410.525	784.725	1271.2
ENSG00000108272	DHRS11	protein_coding	334.19	0.435488	0.217479	2.00244	0.0452374	0.999961	367.051	75.276	363.512	18.5671	234.355	141.836	236.577	318.324	250.324	827.109	621.913	740.48	431.942	298.7	694.028	68.087	196.799	130.534
ENSG00000164488	DACT2	protein_coding	222.622	0.435257	0.215773	2.0172	0.0436745	0.999961	22.3811	49.3476	246.14	254.781	114.147	105.449	16.2596	203.121	285.04	304.508	119.818	662.306	526.165	372.565	147.652	327.418	109.516	140.576
ENSG00000070159	PTPN3	protein_coding	1818.08	0.434785	0.190714	2.27977	0.0226212	0.999961	2170.97	2134.49	938.977	1005.72	1154.6	759.677	2081.23	1403.66	1453.52	1419.67	3081.03	2561.28	1426.04	2062.39	4153.76	1433.83	1989.4	1495.12
ENSG00000162585	C1orf86	protein_coding	371.32	0.434076	0.214065	2.02778	0.042583	0.999961	284.24	232.519	352.116	257.876	421.234	152.975	323.566	243.543	261.287	440.302	581.973	461.443	825.772	987.459	249.121	99.1267	292.316	216.888
ENSG00000108924	HLF	protein_coding	121.55	0.433849	0.202414	2.14337	0.0320832	0.999961	25.7383	118.769	190.302	6.18902	57.5787	34.1595	41.462	44.4644	68.5193	283.933	421.075	10.8575	115.396	8.42321	171.068	124.159	78.2255	387.587
ENSG00000134030	CTIF	protein_coding	570.847	0.43372	0.191913	2.25998	0.0238222	0.999961	363.693	649.883	353.256	373.404	676.802	185.649	694.285	306.198	506.129	395.037	1028.15	846.883	555.808	522.887	734.355	549.702	609.335	923.782
ENSG00000196126	HLA-DRB1	protein_coding	377.541	0.433645	0.212009	2.04541	0.0408146	0.999961	418.527	225.828	324.768	100.056	367.695	146.292	218.692	347.63	446.746	927.24	569.421	495.101	490.17	163.281	433.198	318.407	213.267	589.413
ENSG00000120539	MASTL	protein_coding	648.834	0.433088	0.182726	2.37015	0.017781	0.999961	302.145	622.281	455.814	544.634	465.68	402.488	478.845	678.081	773.812	699.545	670.981	912.028	785.542	493.081	1363.99	429.549	540.168	1060.34
ENSG00000165271	NOL6	protein_coding	1586.1	0.433081	0.182988	2.36673	0.0179462	0.999961	2098.23	1191.03	956.07	1463.7	889.944	946.812	1329.22	1853.35	815.837	2770.75	2176.12	1793.65	2333.33	1945.76	2068.42	1553.99	1706.96	656.688
ENSG00000142156	COL6A1	protein_coding	1771.46	0.431944	0.178637	2.418	0.015606	0.999961	1907.99	1372.53	1563.44	1565.82	2142.53	745.568	895.091	1486.52	1276.29	3238.48	1691.15	2158.47	3312.62	2296.94	1620.26	2071.65	1251.61	1289.28
ENSG00000105655	ISYNA1	protein_coding	662.484	0.429609	0.209084	2.05472	0.039906	0.999961	436.432	245.902	427.326	1018.09	552.553	577.741	373.158	480.013	506.129	1348.34	871.819	1034.72	946.462	965.429	139.196	488.624	656.271	856.507
ENSG00000185504	C17orf70	protein_coding	441.005	0.428933	0.215968	1.9861	0.0470222	0.999961	407.337	541.151	511.651	306.356	209.102	94.3099	418.685	308.219	183.632	496.54	440.474	545.045	197.974	452.261	1337.32	490.627	785.549	211.867
ENSG00000068078	FGFR3	protein_coding	276.948	0.427964	0.2167	1.97491	0.0482778	0.999961	45.8813	155.57	126.488	176.387	314.157	95.7951	425.189	352.683	169.014	213.979	726.896	232.35	424.531	359.606	320.671	282.361	369.718	193.793
ENSG00000185101	ANO9	protein_coding	356.003	0.426593	0.207937	2.05155	0.0402138	0.999961	386.075	286.049	226.767	262.002	424.264	138.123	217.066	216.258	339.856	108.361	595.667	624.305	173.624	513.168	649.797	436.558	394.421	415.702
ENSG00000182950	ODF3L1	protein_coding	79.0933	0.425678	0.161294	2.63915	0.00831139	0.999961	0	1.6728	2.27907	25.7876	64.6497	0	3.25192	1.01055	29.2349	37.0347	75.3142	123.775	178.917	338.872	338.883	0	72.4615	130.534
ENSG00000136830	FAM129B	protein_coding	3149.34	0.425207	0.139799	3.04157	0.0023535	0.999961	2499.97	1626.8	3172.47	3623.67	2547.6	3043.91	2682.83	2366.72	2103.09	4494.92	4306.6	4228.99	4277.07	3701.03	3942.36	3063.91	2623.44	2382.75
ENSG00000122863	CHST3	protein_coding	1720.84	0.424494	0.17286	2.45571	0.0140605	0.999961	1950.52	1686.18	1352.63	1277	1660.69	601.504	1929.2	1239.95	997.641	3157.56	1791.56	2710.03	1892.92	2251.59	1923.37	1763.25	1541.45	1248.11
ENSG00000146576	C7orf26	protein_coding	473.304	0.421699	0.18175	2.32022	0.0203291	0.999961	2046.75	197.39	468.349	487.901	411.132	241.344	243.894	504.266	430.301	783.216	391.406	485.329	528.282	638.868	533.367	721.922	655.447	310.27
ENSG00000246596	RP11-1277A3.2	pseudogene	218.324	0.419246	0.206447	2.03077	0.0422788	0.999961	99.596	40.1472	82.0465	178.45	228.294	0	223.57	86.9076	203.731	168.714	747.436	435.385	149.274	520.943	358.397	192.246	156.451	58.2384
ENSG00000164808	SPIDR	protein_coding	1242.3	0.418979	0.1664	2.5179	0.0118057	0.999961	1012.75	1149.21	1068.88	891.219	1072.78	1466.63	1208.09	750.841	613.02	1307.19	1779.01	851.226	1687.54	1637.99	2171.84	1342.72	797.077	1553.36
ENSG00000231064	RP11-263K19.4	antisense	28.9267	0.416362	0.150626	2.76421	0.00570601	0.999961	5.59528	2.5092	0	0	4.04061	0.742597	0	0	4.56796	1.37166	1.14112	92.2885	165.154	1.29588	154.807	40.0512	46.1119	1.00411
ENSG00000112473	SLC39A7	protein_coding	770.121	0.41594	0.199175	2.08831	0.0367699	0.999961	528.195	769.488	528.744	915.975	731.35	338.624	508.926	720.525	496.994	1379.89	1759.61	745.908	1042.8	1315.32	565.239	408.522	555.813	550.253
ENSG00000005379	BZRAP1	protein_coding	396.76	0.414598	0.208389	1.98954	0.046642	0.999961	73.8577	281.03	410.233	205.269	287.893	464.866	196.741	528.519	349.905	655.652	733.743	418.013	239.262	738.65	350.591	411.526	413.36	382.566
ENSG00000156689	GLYATL2	protein_coding	229.378	0.41156	0.208447	1.97441	0.048335	0.999961	20.143	219.973	443.279	161.946	20.203	103.221	7.31682	137.435	133.384	58.9813	126.665	293.152	138.687	741.89	282.945	389.498	582.986	267.093
ENSG00000224546	EIF4BP3	pseudogene	30.3839	0.410312	0.169704	2.41781	0.0156141	0.999961	0	10.0368	2.27907	2.06301	0	0.742597	22.7634	39.4116	1.82718	2.74331	111.83	35.8297	73.049	11.015	83.9077	9.01151	83.1661	57.2343
ENSG00000104880	ARHGEF18	protein_coding	459.054	0.410173	0.205124	1.99963	0.0455398	0.999961	439.789	252.593	270.07	437.357	413.152	345.308	199.993	317.314	597.489	1364.8	790.799	494.015	326.074	505.392	269.285	398.509	377.129	463.899
ENSG00000130309	COLGALT1	protein_coding	2560.71	0.408805	0.160478	2.54742	0.0108524	0.999961	2252.66	2309.3	2083.07	2323.98	1933.43	1852.04	2378.78	1974.62	2087.56	3180.87	5023.23	2732.83	5184.36	2412.28	2006.63	1843.36	2227.37	2286.36
ENSG00000165802	NSMF	protein_coding	2288.77	0.405933	0.166571	2.437	0.0148095	0.999961	973.579	2591.17	2421.51	1806.16	1615.23	1752.53	2134.89	1972.6	1851.85	2540.31	2496.78	1959.77	4015.58	2615.08	4170.02	1394.78	2512.27	2373.72
ENSG00000203499	FAM83H-AS1	lincRNA	1122.26	0.405115	0.1714	2.36356	0.0181004	0.999961	767.673	889.929	829.582	1373.96	1207.13	778.242	683.716	846.844	992.16	2447.04	1246.11	1135.69	1363.58	1480.54	1395.86	858.096	1241.73	662.713
ENSG00000197461	PDGFA	protein_coding	602.083	0.404614	0.205844	1.96564	0.0493407	0.999961	679.267	417.364	707.651	424.979	669.731	398.775	363.402	275.881	365.436	1277.01	923.169	556.988	1177.25	1007.54	539.872	259.331	459.472	334.369
ENSG00000138101	DTNB	protein_coding	1168.68	0.401848	0.166915	2.4075	0.0160623	0.999961	1352.94	803.78	1013.05	605.492	1541.49	732.201	765.014	951.941	990.333	2196.02	888.936	1345.24	1454.63	1043.83	1032.91	1718.2	1301.84	1298.32
ENSG00000064309	CDON	protein_coding	683.978	0.401281	0.170209	2.35757	0.018395	0.999961	365.931	522.75	550.395	399.192	561.645	561.404	727.617	618.459	805.787	1198.83	1070.37	615.619	585.451	421.16	1016	716.916	756.729	817.346
ENSG00000134575	ACP2	protein_coding	1365.28	0.400401	0.178333	2.24525	0.0247522	0.999961	1521.92	652.392	1227.28	1132.59	1516.24	1089.39	1144.68	1000.45	866.998	2283.81	2465.97	1650.34	1936.33	1592.63	1792.63	963.231	905.769	832.408
ENSG00000007237	GAS7	protein_coding	641.633	0.3997	0.198531	2.01328	0.0440851	0.999961	407.337	242.556	542.419	359.995	711.147	740.37	452.83	402.2	805.787	881.976	527.199	529.845	747.429	733.467	1557.82	487.623	418.301	1001.1
ENSG00000173457	PPP1R14B	protein_coding	533.688	0.399517	0.199266	2.00495	0.0449684	0.999961	184.644	312.814	701.954	657.067	665.69	341.595	375.597	408.264	228.398	737.952	704.073	483.158	743.195	1065.86	392.87	367.47	596.161	639.619
ENSG00000185483	ROR1	protein_coding	78.3761	0.398552	0.175766	2.26752	0.0233584	0.999961	11.1906	7.5276	0	120.686	81.8223	0	7.31682	19.2005	8.22232	314.11	155.193	28.2294	151.392	160.689	249.772	47.0601	31.2902	17.0699
ENSG00000029534	ANK1	protein_coding	648.486	0.397709	0.1953	2.0364	0.0417103	0.999961	529.314	328.705	516.209	577.642	920.249	236.889	706.48	195.037	731.786	813.393	1175.36	717.679	586.51	695.238	775.984	831.062	811.075	524.146
ENSG00000177105	RHOG	protein_coding	1571.67	0.397623	0.128446	3.09564	0.00196386	0.999961	1116.82	1116.59	1327.56	1570.98	1450.58	1310.68	1731.65	1137.88	1245.22	1780.41	2275.4	1484.22	1630.37	2220.49	2110.7	1658.12	1100.1	2022.28
ENSG00000068724	TTC7A	protein_coding	1078.1	0.397505	0.174913	2.27259	0.0230511	0.999961	602.052	848.109	987.977	1436.88	679.833	731.458	821.11	1065.12	879.788	803.791	939.145	1749.14	945.403	1191.56	1972.81	1650.11	1382.53	718.943
ENSG00000263327	TAPT1-AS1	antisense	145.508	0.397226	0.19042	2.08605	0.0369737	0.999961	81.6911	112.078	216.512	12.378	71.7208	97.2802	0	21.2216	21.9262	1.37166	110.689	404.984	153.509	306.475	174.97	161.206	492.409	178.732
ENSG00000230989	HSBP1	protein_coding	1089.6	0.393597	0.175296	2.24533	0.0247472	0.999961	546.1	710.103	1579.4	777.753	1128.34	568.087	732.495	1135.86	973.888	1274.27	1360.22	1474.44	742.136	1172.77	1827.11	1124.44	1591.68	893.659
ENSG00000126005	MMP24-AS1	antisense	1463.84	0.393051	0.175025	2.24569	0.0247242	0.999961	1387.63	837.236	1064.33	1913.44	1372.8	986.169	1274.75	911.519	1205.94	2750.17	1824.66	1831.66	2279.34	2100.62	925.587	922.178	1501.93	1259.15
ENSG00000166847	DCTN5	protein_coding	979.758	0.392584	0.161072	2.43732	0.0147966	0.999961	871.745	1019.57	698.535	852.021	901.056	521.303	611.361	783.179	1141.08	1512.94	984.79	798.024	1019.51	626.557	1396.51	1556.99	1235.96	1104.52
ENSG00000072818	ACAP1	protein_coding	93.6441	0.391775	0.172999	2.26462	0.0235363	0.999961	35.8098	122.951	27.3488	2.06301	24.2437	0	14.6336	20.2111	45.6796	150.882	348.043	0	104.81	357.014	288.799	114.146	9.88112	19.0781
ENSG00000020577	SAMD4A	protein_coding	392.468	0.389871	0.189079	2.06195	0.0392123	0.999961	440.908	338.742	333.884	168.135	307.086	212.383	319.501	375.926	409.289	499.283	288.704	450.585	326.074	833.897	446.858	659.843	248.675	404.657
ENSG00000164970	FAM219A	protein_coding	733.012	0.389644	0.185562	2.0998	0.0357461	0.999961	688.22	452.492	812.489	501.31	919.239	200.501	447.952	672.018	751.885	1392.23	952.839	762.195	697.671	789.19	801.351	568.727	862.127	921.774
ENSG00000124614	RPS10	protein_coding	16.8258	0.389464	0.180105	2.16242	0.0305857	0.999961	0	5.0184	9.11628	5.15751	8.08122	7.42597	14.6336	7.07387	5.48155	28.8048	135.794	4.34299	3.17605	1.29588	4.55313	39.0499	14.8217	9.037
ENSG00000198736	MSRB1	protein_coding	1231.15	0.389206	0.174999	2.22404	0.0261457	0.999961	358.098	1093.17	1005.07	1158.38	882.873	1048.55	960.943	1173.25	1549.45	2186.42	1177.64	1697.02	1252.42	1732.59	911.277	1082.38	1399	1492.11
ENSG00000198373	WWP2	protein_coding	1716.86	0.388829	0.1769	2.19802	0.0279479	0.999961	730.744	938.441	1452.91	682.855	1978.89	1843.13	1720.27	1712.89	1796.12	2895.57	1400.16	1917.43	2423.32	2213.36	2177.7	1276.63	1845.3	1897.77
ENSG00000104365	IKBKB	protein_coding	952.908	0.386307	0.148517	2.6011	0.00929256	0.999961	697.172	786.216	1083.7	966.518	948.533	571.8	669.083	724.567	817.664	1314.05	1171.93	928.314	861.767	1582.27	1274.88	1221.56	823.426	708.902
ENSG00000167930	ITFG3	protein_coding	1131.71	0.385906	0.191898	2.01099	0.044326	0.999961	1308.18	757.778	938.977	1646.28	829.335	665.367	797.534	684.145	739.095	2585.57	1453.79	1953.26	978.222	929.792	1536.36	829.059	1066.34	671.75
ENSG00000075292	ZNF638	protein_coding	1607.3	0.385362	0.189511	2.03346	0.0420063	0.999961	810.197	2004.85	1476.84	1036.66	1324.31	757.449	1104.03	1833.14	1571.38	1522.54	3465.59	2306.13	1305.35	2087.01	735.656	2104.69	2103.85	1381.66
ENSG00000137193	PIM1	protein_coding	1505.81	0.384485	0.167353	2.29745	0.0215932	0.999961	725.149	1405.15	1234.12	1826.79	1175.82	1464.4	1086.14	1357.17	1099.96	1814.7	2612.03	2797.97	1259.83	1163.7	1855.73	1631.08	1518.4	1076.41
ENSG00000243678	NME1-NME2	protein_coding	15.2675	0.383426	0.154154	2.4873	0.0128717	0.999961	2.23811	3.3456	0	7.22052	1.01015	2.22779	0.81298	6.06332	0	21.9465	7.98787	91.2028	2.11736	38.2284	0	0	59.2867	31.1274
ENSG00000013016	EHD3	protein_coding	400.114	0.38266	0.190273	2.01111	0.0443141	0.999961	412.932	499.331	247.279	336.27	406.081	403.973	238.203	301.145	124.248	526.716	304.68	594.99	417.121	645.347	638.74	479.613	321.136	304.246
ENSG00000177606	JUN	protein_coding	1760.04	0.381449	0.155557	2.45215	0.0142004	0.999961	975.817	2079.29	1186.26	1559.63	1949.59	1482.97	1835.71	1097.46	1233.35	2593.8	2679.36	1950	1583.79	2322.86	1566.28	1225.57	1925.99	2432.96
ENSG00000137815	RTF1	protein_coding	2861.87	0.379772	0.152564	2.48926	0.012801	0.999961	2801	2090.16	2116.12	3047.06	3676.95	1704.26	2295.04	2237.37	1872.86	4430.45	3482.71	3657.88	3596.34	3091.96	3843.49	1660.12	3460.86	2449.03
ENSG00000065029	ZNF76	protein_coding	880.061	0.379356	0.181634	2.08857	0.0367461	0.999961	581.909	333.724	625.605	1317.23	699.025	480.46	740.625	876.15	942.826	1475.9	701.791	1285.52	940.109	1398.25	808.506	931.19	890.947	811.322
ENSG00000158201	ABHD3	protein_coding	115.831	0.378877	0.182308	2.07822	0.037689	0.999961	1.11906	64.4028	0	2.06301	5.05076	125.499	43.9009	102.066	118.767	56.2379	378.853	28.2294	56.1101	398.482	289.449	98.1254	135.865	180.74
ENSG00000124469	CEACAM8	protein_coding	12.4233	0.378499	0.17307	2.18697	0.028745	0.999961	13.4287	2.5092	0	4.12601	1.01015	5.94078	4.0649	7.07387	2.74077	20.5749	2.28225	70.5736	2.11736	1.29588	2.60179	9.01151	64.2272	10.0411
ENSG00000197223	C1D	protein_coding	51.2035	0.375309	0.17439	2.15213	0.0313874	0.999961	0	11.7096	5.69768	21.6616	7.07107	0	44.7139	8.08443	77.6552	21.9465	47.9272	57.5446	181.035	1.29588	236.112	89.1139	42.8182	67.2754
ENSG00000085733	CTTN	protein_coding	1783.15	0.373333	0.137121	2.72265	0.00647605	0.999961	1788.25	1776.51	1256.91	1216.14	1160.67	1483.71	1964.97	1507.75	1577.77	1848.99	2076.85	1983.66	2217.94	2894.99	2499.02	1234.58	2026.45	1581.47
ENSG00000114054	PCCB	protein_coding	419.795	0.37107	0.185924	1.99581	0.0459543	0.999961	207.025	284.376	426.186	320.797	182.838	473.034	475.593	483.045	294.176	720.12	513.506	665.563	364.187	290.277	604.916	376.481	509.701	364.492
ENSG00000163701	IL17RE	protein_coding	630.758	0.370104	0.183899	2.01253	0.0441638	0.999961	341.312	399.799	525.326	670.477	573.767	267.335	679.652	645.744	639.514	770.871	424.498	821.911	834.241	541.677	1191.62	422.54	952.704	650.664
ENSG00000159713	TPPP3	protein_coding	96.9696	0.368208	0.171522	2.14671	0.0318165	0.999961	25.7383	30.9468	51.2791	39.1971	89.9036	0	16.2596	45.4749	22.8398	333.313	442.756	71.6593	421.355	80.9924	2.60179	55.0704	0	16.0658
ENSG00000246922	UBAP1L	protein_coding	27.1342	0.367357	0.141238	2.60097	0.00929604	0.999961	0	1.6728	0	1.0315	0	0	0	3.03166	2.74077	1.37166	55.9151	48.8586	132.335	4.53557	230.909	4.00512	0	2.00822
ENSG00000173456	RNF26	protein_coding	1926.67	0.364626	0.1674	2.17818	0.0293929	0.999961	2018.78	1287.22	1444.93	1796.88	1673.82	1788.92	1270.69	1542.1	1872.86	3988.78	2396.36	1648.16	2318.51	2383.12	2704.56	1888.41	1752.25	903.7
ENSG00000104881	PPP1R13L	protein_coding	1578.32	0.363295	0.165674	2.19284	0.0283192	0.999961	2264.97	929.24	1511.02	1837.11	1125.31	1105.73	1125.98	785.2	1375.87	1699.48	2656.54	1941.32	2202.06	1884.21	1769.87	1280.64	1687.2	1228.03
ENSG00000183337	BCOR	protein_coding	1531.21	0.363174	0.173024	2.09898	0.0358188	0.999961	424.122	1463.7	1673.98	852.021	1331.38	1643.37	1410.52	1839.21	1008.6	1825.68	1987.84	2081.38	1652.6	1825.24	1314.55	1976.53	1922.7	1328.44
ENSG00000203697	CAPN8	protein_coding	561.321	0.360369	0.181417	1.98642	0.0469867	0.999961	506.933	429.91	655.233	299.136	276.782	724.032	524.372	380.979	452.228	990.337	692.662	501.615	321.839	616.19	945.751	641.82	602.748	541.216
ENSG00000243156	MICAL3	protein_coding	774.16	0.359571	0.15263	2.35584	0.0184809	0.999961	626.672	446.638	638.14	961.361	511.137	793.094	760.95	606.332	617.588	1104.18	1055.54	1235.58	636.268	736.059	798.099	626.801	1024.34	756.095
ENSG00000111057	KRT18	protein_coding	2720.31	0.35869	0.156274	2.29526	0.0217181	0.999961	1805.04	2056.71	2529.77	2707.7	2767.82	1999.07	2341.38	2540.53	2178.91	5343.98	3071.91	3610.11	4384	2746.61	2543.25	2417.09	1712.73	2209.04
ENSG00000158517	NCF1	protein_coding	25.4488	0.355126	0.161226	2.20267	0.0276184	0.999961	10.0715	15.0552	0	1.0315	23.2335	10.3964	0.81298	1.01055	5.48155	4.11497	1.14112	0	104.81	47.2995	76.1024	4.00512	69.1678	84.3453
ENSG00000100325	ASCC2	protein_coding	1718.81	0.351002	0.170672	2.05659	0.0397261	0.999961	1721.11	945.132	1692.21	1224.39	1454.62	1820.11	1322.72	1100.49	1891.13	3648.61	2368.97	1186.72	1791.29	1696.95	2531.54	1801.3	1212.08	1529.26
ENSG00000070190	DAPP1	protein_coding	136.787	0.350528	0.151249	2.31756	0.0204733	0.999961	0	51.8568	0	3.09451	37.3756	0	64.2254	80.8443	2.74077	1149.45	249.906	335.496	92.1053	40.8201	0	60.0768	146.57	147.604
ENSG00000121671	CRY2	protein_coding	564.851	0.349742	0.169185	2.06721	0.038714	0.999961	406.218	371.362	451.256	568.358	857.619	472.292	508.926	421.401	278.645	611.759	839.867	474.472	549.456	664.137	549.628	473.605	931.295	737.017
ENSG00000153064	BANK1	protein_coding	16.8649	0.349706	0.154447	2.26424	0.0235592	0.999961	0	0.8364	2.27907	0	0	0	26.0154	4.04221	1.82718	27.4331	52.4917	47.7729	63.5209	49.8913	2.60179	2.00256	14.8217	8.03289
ENSG00000090905	TNRC6A	protein_coding	2039.18	0.348171	0.143985	2.4181	0.0156018	0.999961	1285.8	1699.56	1776.54	1663.81	1186.93	1620.35	2508.86	1998.87	2102.17	2052	1246.11	2301.78	2715.52	2191.98	2384.54	2246.87	2772.48	2951.08
ENSG00000108511	HOXB6	protein_coding	1464.73	0.347732	0.160579	2.16549	0.0303504	0.999961	527.076	1181.83	1115.6	1056.26	838.426	1893.62	1680.43	1575.45	1433.42	2073.95	1588.44	1514.62	1465.22	1641.23	1722.39	1829.34	1713.55	1514.2
ENSG00000079432	CIC	protein_coding	1752.9	0.346842	0.16775	2.06761	0.0386766	0.999961	1323.84	1451.15	1191.95	2707.7	1182.89	1889.17	1238.98	1197.51	1299.13	2938.09	2115.64	2773	2364.04	2111.63	1244.31	1490.9	1634.5	1397.72
ENSG00000235649	MXRA5P1	pseudogene	21.0513	0.346618	0.171523	2.02083	0.0432975	0.999961	10.0715	0.8364	9.11628	33.0081	0	4.45558	5.69086	12.1266	0.913591	5.48663	4.5645	40.1727	28.5844	25.9176	95.6158	0	55.1696	47.1932
ENSG00000142657	PGD	protein_coding	2247.33	0.345584	0.14901	2.3192	0.0203842	0.999961	2973.33	1611.74	1710.44	1686.51	1945.55	1678.27	2169.84	2030.2	1642.64	3160.3	2100.81	3118.27	3610.11	3181.38	2406.66	1783.28	2019.04	1623.65
ENSG00000185262	UBALD2	protein_coding	973.246	0.344247	0.166746	2.0645	0.0389706	0.999961	913.15	845.6	757.791	698.327	920.249	786.411	714.61	964.068	899.887	1333.25	1007.61	935.914	1896.1	977.74	1606.61	839.072	493.232	928.803
ENSG00000163481	RNF25	protein_coding	3261.12	0.343474	0.133001	2.5825	0.00980879	0.999961	3869.7	3676.81	2274.51	2954.22	3650.69	1660.45	2848.68	2362.67	2182.57	4172.58	3847.87	4094.35	3338.02	3804.7	4138.8	3179.06	3494.62	3149.9
ENSG00000155363	MOV10	protein_coding	2473.27	0.34345	0.144654	2.37428	0.0175832	0.999961	1540.94	1787.39	2231.21	2498.3	3366.84	2098.58	1840.59	1889.73	1997.11	3913.34	3583.13	2297.44	3263.92	3062.81	2752.69	2369.03	2016.57	2009.23
ENSG00000106624		protein_coding	1483.01	0.342981	0.164779	2.08146	0.0373914	0.999961	1241.03	769.488	1190.81	1944.38	1341.48	965.377	1408.08	920.614	1668.22	1987.53	1255.24	1447.3	1129.61	2821.13	2002.08	1589.03	1485.46	1527.25
ENSG00000137819	PAQR5	protein_coding	63.8296	0.34266	0.151487	2.26198	0.0236989	0.999961	45.8813	1.6728	38.7442	0	0	0	4.87788	29.306	1.82718	219.465	372.006	1.08575	4.23473	136.715	2.60179	79.1011	121.044	90.37
ENSG00000106351	AGFG2	protein_coding	1864.71	0.338894	0.143289	2.36511	0.0180249	0.999961	1735.66	2142.02	1786.79	1806.16	1508.16	851.759	2042.21	1356.16	1322.88	2573.23	1677.45	2663.34	1931.04	2068.22	2640.17	1727.21	1784.36	1947.97
ENSG00000097096	SYDE2	protein_coding	50.523	0.336828	0.169776	1.98396	0.0472606	0.999961	4.47623	17.5644	26.2093	18.5671	66.6701	0	8.94278	36.3799	3.65436	248.27	1.14112	79.2596	157.744	1.94382	87.16	138.177	8.23426	5.02055
ENSG00000125733	TRIP10	protein_coding	1346.89	0.335787	0.134516	2.49625	0.0125513	0.999961	772.149	950.987	1226.14	1394.59	905.096	1283.21	1201.58	1239.95	1579.6	1349.71	2089.4	1467.93	1178.31	1444.26	1698.32	1528.95	1181.62	1752.17
ENSG00000173137	ADCK5	protein_coding	13.9234	0.335126	0.139492	2.40248	0.0162842	0.999961	1.11906	1.6728	0	0	0	0	1.62596	0	5.48155	5.48663	42.2216	95.5458	51.8754	40.8201	1.3009	1.00128	2.47028	0
ENSG00000184674	GSTT1	protein_coding	1126.66	0.330298	0.163013	2.02621	0.0427437	0.999961	606.529	956.005	998.233	778.785	1740.49	678.734	1299.14	746.799	952.876	872.374	1707.12	1104.21	1229.13	1595.87	1253.41	1245.59	1142.92	1371.62
ENSG00000165264	NDUFB6	protein_coding	28.3209	0.3263	0.134852	2.4197	0.0155334	0.999961	2.23811	1.6728	1.13954	0	0	2.97039	0	1.01055	0	1.37166	3.42337	209.549	0	108.206	0.650448	65.0832	0	112.46
ENSG00000217801	RP11-465B22.3	pseudogene	47.1649	0.325348	0.140848	2.30993	0.0208923	0.999961	0	0.8364	1.13954	0	0	0	0	35.3694	13.7039	54.8663	0	26.0579	125.983	123.756	127.488	196.251	128.454	15.0617
ENSG00000079805	DNM2	protein_coding	3171.21	0.323006	0.143272	2.25449	0.0241655	0.999961	2158.66	3051.19	2413.54	3176	3763.83	1889.17	3100.71	3227.71	2142.37	2725.48	5152.17	4271.33	4035.7	4031.48	3543.64	2856.65	3114.2	2427.94
ENSG00000090615	GOLGA3	protein_coding	2968.93	0.322894	0.116055	2.78223	0.00539859	0.999961	2346.66	2954.16	3012.93	2174.41	2694.08	3022.37	2708.85	2268.69	2317.78	4429.08	2766.08	2607.97	3381.43	3269.5	4671.51	2961.78	3017.86	2835.61
ENSG00000133256	PDE6B	protein_coding	41.6386	0.319633	0.157401	2.03069	0.0422867	0.999961	0	10.8732	0	91.8038	2.0203	0.742597	3.25192	7.07387	3.65436	1.37166	38.7982	70.5736	203.267	161.337	2.60179	35.0448	24.7028	92.3782
ENSG00000215012	C22orf29	protein_coding	968.862	0.319426	0.156849	2.03652	0.0416978	0.999961	1248.87	799.598	472.907	1180.04	878.833	640.119	960.943	744.778	664.181	1205.69	1134.28	916.371	1139.14	1182.49	1181.21	662.847	1366.89	1060.34
ENSG00000077312	SNRPA	protein_coding	2026.27	0.316603	0.117237	2.70053	0.00692296	0.999961	2425	1682	1366.3	1269.78	1836.46	1822.33	1857.66	1875.59	1942.29	2490.93	2496.78	2146.52	2521.78	2611.84	2502.92	1654.11	2094.8	1875.68
ENSG00000100097	LGALS1	protein_coding	5048.96	0.315551	0.14338	2.20081	0.0277494	0.999961	5055.9	4013.05	4572.95	4397.3	6663.97	3805.07	3757.59	3582.41	3961.33	7400.09	6451.92	7789.15	6402.91	5530.16	5928.18	4151.3	3488.86	3929.09
ENSG00000104885	DOT1L	protein_coding	1653.35	0.314099	0.159192	1.97308	0.0484862	0.999961	1411.13	1005.35	1238.67	2043.41	1451.59	1499.3	1324.34	1359.19	1636.24	2765.26	2415.76	1927.2	2214.76	2082.48	1924.02	1150.47	1091.04	1219.99
ENSG00000271895	RP4-635E18.8	antisense	3.92911	0.313187	0.134687	2.3253	0.0200561	0.999961	0	0	87.7442	0	1.01015	0	0	0	0	4.11497	14.8346	1.08575	1.05868	12.3108	1.3009	32.0409	0.823426	1.00411
ENSG00000092208	GEMIN2	protein_coding	43.172	0.309177	0.142283	2.17297	0.0297828	0.999961	20.143	0.8364	4.55814	0	1.01015	0	0	2.02111	39.2844	159.112	5.70562	38.0012	140.805	0	154.807	1.00128	178.683	31.1274
ENSG00000100297	MCM5	protein_coding	3577.52	0.308044	0.12437	2.47684	0.0132553	0.999961	2757.36	4759.12	3143.98	3060.47	4134.55	2900.59	2434.88	2428.36	2823.91	4665.01	4136.57	4387.5	4102.39	3659.56	4831.52	3207.1	3244.3	3718.22
ENSG00000141441	GAREM	protein_coding	3616.34	0.303904	0.118054	2.57428	0.0100449	0.999961	3009.14	2687.35	4338.21	3254.39	2907.22	3479.07	3108.02	3012.46	3046.83	4205.5	4436.69	4200.76	4158.5	2617.03	5713.53	3718.75	3980.44	3220.18
ENSG00000163170	BOLA3	protein_coding	63.3553	0.302488	0.143235	2.11183	0.0347009	0.999961	22.3811	3.3456	0	24.7561	2.0203	0	60.1605	2.02111	0	257.872	340.055	34.7439	142.922	156.153	0	85.1087	0.823426	8.03289
ENSG00000108405	P2RX1	protein_coding	27.058	0.301686	0.142016	2.12431	0.0336445	0.999961	3.35717	0.8364	0	2.06301	0	0	11.3817	27.2849	0.913591	5.48663	176.874	2.17149	71.9904	1.29588	158.709	22.0281	1.64685	1.00411
ENSG00000166508	MCM7	protein_coding	3787.26	0.300674	0.129874	2.31513	0.0206059	0.999961	3394.1	3244.4	3075.61	4292.08	3288.05	2653.3	3038.11	3142.82	4037.16	5980.43	4876.02	5061.75	4790.54	4124.13	3779.1	3723.76	2754.36	2914.93
ENSG00000125834	STK35	protein_coding	2609.66	0.300062	0.145046	2.06874	0.0385707	0.999961	1596.89	1476.25	2206.14	2220.83	3335.52	3397.38	2442.19	1999.89	2030.91	3006.67	4119.46	3053.12	2856.32	2723.94	3051.9	2946.77	2387.94	2121.69
ENSG00000103404	USP31	protein_coding	2100.05	0.298871	0.133871	2.23253	0.0255801	0.999961	1798.32	2567.75	1573.7	2467.35	2057.68	1195.58	1699.13	1317.76	2046.44	2486.81	3092.45	2404.93	2463.55	2427.18	1909.06	1932.47	2164.79	2195.99
ENSG00000234289	H2BFS	pseudogene	22.1123	0.297527	0.150401	1.97822	0.0479042	0.999961	0	33.456	0	1.0315	2.0203	4.45558	6.50384	3.03166	7.30873	133.051	43.3627	1.08575	0	6.47939	124.886	21.0269	3.29371	7.02878
ENSG00000180228	PRKRA	protein_coding	954.664	0.297014	0.118378	2.50903	0.0121062	0.999961	950.079	804.617	848.954	910.817	685.893	905.969	762.576	758.926	1008.6	997.195	1146.83	926.142	926.347	806.684	1501.88	1302.66	961.762	978.004
ENSG00000109079	TNFAIP1	protein_coding	2951.96	0.296485	0.112741	2.62979	0.00854376	0.999961	2485.42	2197.22	2283.63	3040.87	2810.24	1947.09	2958.44	2694.14	3222.24	4259	2583.5	3206.21	3741.38	3375.11	3437.62	3492.46	2518.86	2881.8
ENSG00000156304	SCAF4	protein_coding	1463.18	0.295584	0.131873	2.24144	0.0249977	0.999961	943.365	1331.55	1000.51	1484.33	1594.02	1561.68	1604.01	941.836	1211.42	1887.4	1295.18	1327.87	1872.81	1530.43	1799.79	1996.55	1265.61	1688.91
ENSG00000185269	NOTUM	protein_coding	75.6422	0.295197	0.141849	2.08106	0.0374284	0.999961	77.2149	0	0	2.06301	2.0203	0	1.62596	51.5382	2.74077	384.064	79.8787	0	128.101	3.88763	312.865	7.00896	126.808	181.744
ENSG00000172534	HCFC1	protein_coding	6917.23	0.293402	0.135686	2.16236	0.0305907	0.999961	7777.44	5536.97	7198.44	5775.38	6863.99	5197.44	5768.1	5047.71	6026.96	11177.6	8278.85	8490.54	9555.66	8789.94	5912.57	6512.32	6274.51	4325.71
ENSG00000168710	AHCYL1	protein_coding	4375.2	0.289916	0.112919	2.56748	0.0102442	0.999961	3143.43	3672.63	4113.72	3984.7	3095.11	4076.86	3302.33	5167.97	4577.09	5047.7	4344.26	4743.63	3327.44	4639.24	6225.43	5434.94	5254.28	4602.84
ENSG00000188157	AGRN	protein_coding	2706.64	0.280323	0.133481	2.1001	0.0357202	0.999961	3587.7	1717.13	2943.42	1787.59	2937.52	2019.12	2321.87	1948.35	2469.44	3040.96	3231.66	3710	2459.32	3754.81	2581.63	2927.74	2508.98	2772.35
ENSG00000127922	SHFM1	protein_coding	14.1991	0.279421	0.136675	2.04441	0.0409129	0.999961	2.23811	0.8364	0	0	0	15.5945	0	0	3.65436	9.6016	30.8103	0	11.6455	1.94382	1.95134	30.0384	93.0472	54.222
ENSG00000204344	STK19	protein_coding	15.933	0.278368	0.133478	2.0855	0.0370241	0.999961	3.35717	0	1.13954	0	0	0	13.0077	2.02111	0	43.893	1.14112	51.0301	88.9293	1.29588	68.9474	6.00768	0	6.02466
ENSG00000105697	HAMP	protein_coding	15.3592	0.277859	0.12867	2.15947	0.0308139	0.999961	3.35717	3.3456	1.13954	0	0	0	0	0	1.82718	134.422	0	0	74.1077	3.88763	0.650448	12.0154	38.701	3.01233
ENSG00000054965	FAM168A	protein_coding	5464.33	0.276834	0.122385	2.262	0.0236976	0.999961	5697.12	6025.42	4889.75	4606.69	5642.71	3206.54	3881.17	5060.85	5029.32	8859.53	4711.7	5842.41	6330.92	5922.81	6277.47	5769.37	6027.48	4576.74
ENSG00000122432	SPATA1	pseudogene	15.135	0.275371	0.132714	2.07493	0.037993	0.999961	2.23811	0.8364	0	0	0	0	0	6.06332	9.13591	23.3182	18.258	4.34299	0	73.865	0	85.1087	27.1731	22.0904
ENSG00000226221	AC022431.1	pseudogene	10.2748	0.27239	0.130789	2.08267	0.0372816	0.999961	5.59528	0	1.13954	0	3.03046	0	0	0	0.913591	17.8315	0	56.4589	1.05868	3.23969	0	48.0614	25.5262	22.0904
ENSG00000136689	IL1RN	protein_coding	2578.8	0.268446	0.135062	1.98757	0.046859	0.999961	1997.52	1822.52	3182.72	3271.93	2140.51	1693.86	1820.26	2837.63	2036.39	2965.52	3432.5	2128.06	3516.94	2336.47	3018.08	2508.2	2791.42	2917.95
ENSG00000100316	RPL3	protein_coding	6475.93	0.268347	0.0980895	2.73574	0.00622409	0.999961	6651.67	5874.87	5241.86	6154.98	4375.98	5221.2	5459.98	6576.68	7022.77	6315.11	7902.28	9046.45	5775.11	7902.91	7333.8	6410.19	6505.07	6795.82
ENSG00000077264	PAK3	protein_coding	12.5627	0.267462	0.128053	2.08869	0.0367359	0.999961	659.124	0	2.27907	0	0	0	1.62596	3.03166	0	1.37166	0	0	5.29341	81.6403	3.90269	2.00256	95.5174	26.1069
ENSG00000145555	MYO10	protein_coding	3262.53	0.264544	0.127173	2.08019	0.0375081	0.999961	3081.88	3011.88	3097.26	3285.34	3823.43	1687.92	2835.68	2934.65	2648.5	2912.03	3625.35	4503.68	5054.15	3345.31	3306.23	3206.1	3143.02	3223.2
ENSG00000187098	MITF	protein_coding	2583.87	0.262749	0.120043	2.1888	0.0286117	0.999961	2794.28	2370.36	1745.77	2347.7	2689.03	2181.75	1882.05	2587.02	2355.24	3625.29	3766.85	2849	3160.17	2571.67	2307.79	2313.96	2079.97	2881.8
ENSG00000134871	COL4A2	protein_coding	4092.25	0.26075	0.109673	2.37753	0.0174292	0.999961	2977.81	3590.66	4039.65	3674.21	4308.3	2490.67	4104.74	4026.04	4061.83	5777.42	4073.81	4675.23	3689.51	4531.04	5438.39	3982.09	3851.16	4367.88
ENSG00000237888	AC087650.1	pseudogene	19.9172	0.260263	0.122127	2.13109	0.0330815	0.999961	1.11906	0	0	0	0	0	0.81298	2.02111	0	216.722	18.258	0	0	51.8351	0.650448	1.00128	0.823426	65.2672
ENSG00000126016	AMOT	protein_coding	5565.07	0.259448	0.112313	2.31003	0.0208863	0.999961	5858.26	3940.28	4604.86	7277.25	5027.53	3742.69	5745.33	4681.89	4377.93	6585.33	6119.85	7354.85	5835.45	6908.97	5662.15	4966.35	5828.21	5654.15
ENSG00000150672	DLG2	protein_coding	16.9358	0.258522	0.13033	1.9836	0.0473005	0.999961	0	0	0	1.0315	2.0203	1.48519	6.50384	6.06332	5.48155	0	60.4796	0	110.103	0	2.60179	68.087	0.823426	40.1644
ENSG00000099991	CABIN1	protein_coding	4991.2	0.258033	0.130853	1.97193	0.0486174	0.999961	4448.25	4684.68	4676.65	6132.28	4846.71	4696.93	3716.13	3577.36	3699.13	5490.74	6036.55	7251.71	5292.35	6881.76	5914.52	4866.22	4592.25	3037.44
ENSG00000125970	RALY	protein_coding	3050.34	0.257577	0.128093	2.01085	0.0443409	0.999961	2438.42	3127.3	1948.61	3422.53	2879.94	3173.12	2385.28	2876.04	2504.15	3440.12	3544.33	3250.73	4545.98	4119.6	3669.83	2611.34	2779.89	2188.96
ENSG00000102977	ACD	protein_coding	2222.55	0.252847	0.118882	2.12687	0.0334311	0.999961	2211.26	2337.74	1778.81	2255.9	2033.44	1966.4	1692.62	1991.8	1833.58	2415.49	3402.83	3136.72	2341.8	2317.03	2067.12	2561.27	2067.62	1594.53
ENSG00000181751	C5orf30	protein_coding	53.772	0.251732	0.126044	1.99717	0.0458067	0.999961	3.35717	1.6728	0	2.06301	0	0	45.5269	0	0	329.198	66.1852	155.262	211.736	0.647939	0	6.00768	1.64685	144.592
ENSG00000204628	GNB2L1	protein_coding	6933.84	0.25023	0.105717	2.36697	0.0179342	0.999961	6557.67	6421.88	6148.93	7577.42	7136.73	4982.09	6492.46	5255.89	6076.29	9196.96	9512.41	7132.27	9082.43	7234.24	7734.47	6305.06	6054.65	5907.18
ENSG00000084207	GSTP1	protein_coding	6328.8	0.249535	0.107882	2.31304	0.0207207	0.999961	6691.96	5163.1	5348.98	6853.31	5484.12	5698.69	5257.54	5578.25	5628.63	9258.69	7310.04	7451.48	8458.87	5889.76	7355.91	5699.28	5987.13	4802.66
ENSG00000103942	HOMER2	protein_coding	1969.94	0.246998	0.11778	2.09712	0.0359832	0.999961	1098.91	1851.79	1263.74	1869.08	2365.78	2235.96	1841.4	1821.02	1737.65	2167.22	1962.73	2325.67	2084.54	2039.06	2301.28	2134.73	2341	2017.26
ENSG00000175130	MARCKSL1	protein_coding	6239.57	0.245517	0.112662	2.17924	0.029314	0.999961	3964.82	5932.58	5940.4	6720.24	6998.34	5216	5448.59	5415.56	5391.1	5837.77	9074.22	6898.84	6667.58	7290.61	8309.47	5060.47	6502.6	5643.1
ENSG00000255893	RP11-685N10.1	antisense	35.9814	0.245436	0.124309	1.9744	0.0483357	0.999961	13.4287	0	0	0	1.01015	3.71299	0	15.1583	0	0	112.971	192.177	75.1664	1.29588	1.3009	179.229	0	52.2138
ENSG00000137710	RDX	protein_coding	2367.57	0.244575	0.106009	2.30712	0.0210481	0.999961	1867.71	2070.93	2426.07	1923.75	2192.03	2129.77	2169.03	2726.47	1879.26	2283.81	2686.21	3453.76	2659.41	1992.41	1991.02	2768.54	2773.3	2622.74
ENSG00000259201	RP11-56B16.5	antisense	8.88739	0.24287	0.118717	2.04579	0.0407773	0.999961	0	0	0	0	0	0	0.81298	1.01055	0	9.6016	19.3991	0	0	32.3969	0	38.0486	43.6416	15.0617
ENSG00000117289	TXNIP	protein_coding	10622.3	0.241264	0.113264	2.13011	0.0331623	0.999961	11718.8	8205.08	10479.2	12846.3	10699.5	8195.3	8070.46	9039.4	7756.39	14451.8	14469.5	11684.8	12631.1	11317.5	11298.9	9458.08	9324.48	9555.12
ENSG00000073008	PVR	protein_coding	2759.71	0.24046	0.122678	1.96009	0.0499851	0.999961	2658.88	2312.65	2269.95	1949.54	3503.21	2880.54	2534.06	2351.56	2115.88	3961.35	3829.61	2626.42	3172.87	2076.64	3031.09	3028.87	2765.07	2606.67
ENSG00000130702	LAMA5	protein_coding	4836.72	0.235527	0.116848	2.01567	0.0438349	0.999961	3575.39	4380.23	4869.23	6019.85	4849.74	3887.5	4433.18	3150.91	4522.28	5995.51	6396	5423.31	6583.94	5111.59	4192.79	5053.46	4173.95	4442.19
ENSG00000187164	KIAA1598	protein_coding	4357.79	0.226573	0.108391	2.09032	0.0365891	0.999961	3813.74	4013.05	4235.65	4659.3	3259.76	4015.22	3791.74	4352.45	3794.14	5098.45	5273.13	4562.31	3178.16	5894.3	6089.49	4357.57	4234.06	3817.63
ENSG00000117713	ARID1A	protein_coding	5973.39	0.222527	0.10758	2.06848	0.0385952	0.999961	6153.69	4690.53	5103.98	6165.29	6147.79	4855.84	5414.45	5754.09	5053.99	8043.4	7906.85	6654.55	5006.51	7781.75	6190.96	5053.46	6755.39	4788.6
ENSG00000160789	LMNA	protein_coding	3106.64	0.217032	0.10786	2.01216	0.0442027	0.999961	2589.5	3260.29	2860.23	3663.9	3111.27	2376.31	2648.69	2094.88	3109.86	3057.42	3521.51	3389.7	3862.07	2511.41	3542.34	3743.78	2798.83	3777.46
ENSG00000107341	UBE2R2	protein_coding	3783.65	0.213137	0.0983816	2.16643	0.0302786	0.999961	2862.55	2680.66	3241.98	3121.33	3754.74	3925.37	3826.7	3903.77	4084.67	3586.88	4416.15	3707.83	3652.45	3932.34	5029.91	4604.88	3456.74	4316.67
ENSG00000100403	ZC3H7B	protein_coding	5519.44	0.204947	0.0997409	2.0548	0.0398986	0.999961	4792.92	5347.1	4337.07	5853.78	5777.06	5285.07	4320.18	4815.29	5418.51	6564.75	6231.68	6408.08	6807.32	4771.42	6764.66	6197.92	5675.88	3981.3
ENSG00000107554	DNMBP	protein_coding	2781.45	0.203193	0.101683	1.9983	0.0456845	0.999961	2755.12	2559.38	2953.68	2922.25	2106.17	1936.69	3143.79	2746.68	2046.44	3065.65	2654.25	2415.79	2759.98	3259.13	3114.34	3091.95	3335.7	3199.1
ENSG00000178764	ZHX2	protein_coding	4549.04	0.191618	0.0789119	2.42825	0.0151718	0.999961	3860.75	5209.93	3966.72	4153.86	3846.66	4864.01	4162.46	4168.53	3896.47	5167.03	4960.47	5208.33	5171.66	5468.6	4960.96	4446.68	4482.73	3886.91
ENSG00000100722	ZC3H14	protein_coding	2576.39	0.189269	0.0897416	2.10904	0.0349411	0.999961	2140.76	2294.24	3124.61	2516.87	2431.44	2305.02	2119.44	2514.26	2154.25	2751.54	2816.29	2490.7	2713.4	2082.48	3108.49	2770.54	2937.98	3102.7
ENSG00000158710	TAGLN2	protein_coding	20230.1	0.163354	0.0803052	2.03417	0.0419343	0.999961	20421.7	18207.6	18409.2	20446.5	19871.7	20280.3	17910	17739.3	18116.5	22733.8	23576.8	24266.5	24392	24106.6	21352.2	18192.2	17163.5	16955.4
ENSG00000107862	GBF1	protein_coding	6865.39	0.155649	0.0785606	1.98126	0.0475616	0.999961	6233.14	7362.83	6930.65	6414.92	6706.4	7544.05	5850.21	6486.74	4812.8	7454.96	8257.17	7771.78	6839.08	6395.16	7588.12	6871.78	7222.27	6834.98
ENSG00000171681	ATF7IP	protein_coding	7522.99	0.143069	0.0650637	2.19891	0.0278845	0.999961	8377.26	6948.81	7108.42	6925.51	6746.81	7182.4	6231.49	7241.63	7514.29	8117.47	8125.94	8678.38	7960.23	6890.18	9147.24	7231.24	7663.63	7322.98
ENSG00000142541	RPL13A	protein_coding	18491.3	0.122532	0.0537418	2.28002	0.0226068	0.999961	18376	16926.2	15137.6	19911.1	16164.5	18077	17806.7	17365.3	19478.7	20138.7	18887.9	21129.7	19478.7	18833	17813.2	19194.5	19240.2	18884.3
